# Supplementary material for: Transcriptionally defined amygdala subpopulations play distinct roles in innate social behaviors
Source: Nat Neurosci. 2023 Nov 9;26(12):2131–46. doi: 10.1038/s41593-023-01475-5 (PMC10689240; doi:10.1038/s41593-023-01475-5)
Supplement: Supplementary file 2 — Statistical Source Data. [file 41593_2023_1475_MOESM2_ESM.xlsx]

## Sheet: 1b
1b
Dbx1	Foxp2
23.9015	10.9337
27.9466	9.72373
32.1689	8.58806

## Sheet: 1c
1c
Bregma	Foxp2			Dbx1-derived			Overlap
1.4	181.5	95	55	200	138	142	20.5	11	3
1.5	97	140.16	71.5	164	190.667	173	10	7.83333	5
1.6	106	127	61	244.5	365	153.5	13.5	6	6
1.7	57	62	87	233	289	254	8	11	6
1.8	55	107	70	263	210	290	3	3	0
1.9	53	79	20	114	239	211	2	1	0
2	8	1	11	92	174	149	0	0	0
2.1	5	1	8	69	94	64	0	0	0

## Sheet: 1d
1d
	Foxp2			Dbx1-derived			Overlap
MeApd	418	404	284	970.5	1125.5	992.5	29	18	4
MeApv	219	195.5	99.5	422	597.5	444	32	20	10.5

## Sheet: 1e
1e
Dbx1	Foxp2	Overlap
1392.5	637	61
1723	599.5	38
1436.5	383.5	14.5

## Sheet: 1g
1g
Vgat	Vglut2
71.47	6.8351
67.7947	6.3
88.3295	3.3175

## Sheet: 1h
1h
MeApd	MeApv
72.59	50.974
95.8	67.3913
75.966	56.46

## Sheet: 1i
1i
MeApd	MeApv
4.618	18.1818
3.58649	19.5876
1.84049	8.3333

## Sheet: 1k
1k
Vgat	Vglu2
82.0393	16.464
86.3558	9.67185
77.918	21.2408

## Sheet: 1l
1l
MeApd	MeApv
83.0065	55.7604
89.1414	80.3279
89.4454	62.2222

## Sheet: 1m
1m
MeApd	MeApv
8.49673	25.576
7.19697	15.0273
6.79785	40.7407

[truncated: 1 more sheets: Statistics]
