# Supplementary material for: Transcriptionally defined amygdala subpopulations play distinct roles in innate social behaviors
Source: Nat Neurosci. 2023 Nov 9;26(12):2131–46. doi: 10.1038/s41593-023-01475-5 (PMC10689240; doi:10.1038/s41593-023-01475-5)
Supplement: Supplementary file 3 — Statistical Source Data. [file 41593_2023_1475_MOESM3_ESM.xlsx]

## Sheet: 2d
2d
Foxp2cre+/- (%)	Dbx1cre+/-;FlpO+/- (%)
86.6667	6.89655
91.3043	5.03145
85.3503	5.36913

## Sheet: 2g
2g
Male responses onset
Time (sec) Animal #	-5	-4.96000000000000	-4.92000000000000	-4.88000000000000	-4.84000000000000	-4.80000000000000	-4.76000000000000	-4.72000000000000	-4.68000000000000	-4.64000000000000	-4.60000000000000	-4.56000000000000	-4.52000000000000	-4.48000000000000	-4.44000000000000	-4.40000000000000	-4.36000000000000	-4.32000000000000	-4.28000000000000	-4.24000000000000	-4.20000000000000	-4.16000000000000	-4.12000000000000	-4.08000000000000	-4.04000000000000	-4	-3.96000000000000	-3.92000000000000	-3.88000000000000	-3.84000000000000	-3.80000000000000	-3.76000000000000	-3.72000000000000	-3.68000000000000	-3.64000000000000	-3.60000000000000	-3.56000000000000	-3.52000000000000	-3.48000000000000	-3.44000000000000	-3.40000000000000	-3.36000000000000	-3.32000000000000	-3.28000000000000	-3.24000000000000	-3.20000000000000	-3.16000000000000	-3.12000000000000	-3.08000000000000
1	-0.219252	-0.213702	-0.211373	-0.21216	-0.215501	-0.220586	-0.226393	-0.23297	-0.239947	-0.247218	-0.254473	-0.261608	-0.268667	-0.275417	-0.281225	-0.285701	-0.288843	-0.290329	-0.290245	-0.288519	-0.285751	-0.282755	-0.279982	-0.278396	-0.278617	-0.281433	-0.287238	-0.296217	-0.308163	-0.32289	-0.339843	-0.358396	-0.378674	-0.399673	-0.420462	-0.441376	-0.462143	-0.482473	-0.500872	-0.516684	-0.529775	-0.538893	-0.543257	-0.542242	-0.535354	-0.522558	-0.503936	-0.480503	-0.45358
2	1.06026	1.0814	1.08656	1.07811	1.05813	1.02609	0.989486	0.951517	0.910961	0.871291	0.833165	0.79919	0.768648	0.739364	0.711922	0.685321	0.659459	0.634512	0.608919	0.583682	0.559439	0.535955	0.515184	0.497697	0.483162	0.472079	0.465929	0.464125	0.465421	0.469395	0.475173	0.481622	0.487208	0.491257	0.492337	0.489261	0.481555	0.46905	0.451587	0.430468	0.406542	0.380929	0.354935	0.330217	0.307272	0.288082	0.273044	0.260788	0.251537
3	0.283323	0.352625	0.437436	0.532862	0.634288	0.731479	0.815597	0.885996	0.937707	0.96793	0.974633	0.959812	0.927629	0.879266	0.818189	0.750648	0.680656	0.608529	0.538242	0.471498	0.411059	0.358274	0.311696	0.272227	0.239782	0.214106	0.194695	0.179929	0.169014	0.160884	0.154604	0.149223	0.143809	0.138566	0.132892	0.126509	0.120031	0.113668	0.107388	0.101316	0.0955037	0.0895739	0.0836768	0.0774631	0.0696534	0.0605451	0.0507385	0.0395909	0.0278196
4	-0.17525	-0.197248	-0.216456	-0.233331	-0.247756	-0.260043	-0.270289	-0.278479	-0.284469	-0.288002	-0.288692	-0.286409	-0.281314	-0.273456	-0.26347	-0.25275	-0.242381	-0.233726	-0.228109	-0.226687	-0.230365	-0.23892	-0.251929	-0.268091	-0.285752	-0.302166	-0.3149	-0.321462	-0.319024	-0.305313	-0.279294	-0.240682	-0.19059	-0.13034	-0.0656315	-0.000763001	0.062366	0.116973	0.160093	0.18928	0.204402	0.204969	0.192691	0.170866	0.142235	0.109657	0.0760667	0.0430118	0.0130578
5	0.0626325	0.0859726	0.123114	0.176205	0.245976	0.330241	0.424402	0.522818	0.618329	0.703636	0.77228	0.819508	0.842951	0.842687	0.821199	0.78276	0.732577	0.67616	0.618326	0.56337	0.514262	0.472151	0.437234	0.408662	0.384772	0.363673	0.343593	0.323164	0.301532	0.278512	0.254391	0.229674	0.204948	0.180846	0.157725	0.135495	0.113851	0.0922574	0.070116	0.0469735	0.0225928	-0.00282453	-0.0285596	-0.0534387	-0.0761193	-0.0949512	-0.108487	-0.115756	-0.11611
6	0.623197	0.617263	0.605717	0.590585	0.574228	0.559581	0.547728	0.539321	0.535669	0.536954	0.542816	0.55136	0.562222	0.575009	0.588433	0.60086	0.611916	0.621881	0.63022	0.636157	0.639354	0.639742	0.637294	0.632724	0.626403	0.617122	0.606274	0.594094	0.58266	0.572991	0.564307	0.557556	0.554028	0.552339	0.551558	0.55141	0.550678	0.547127	0.5402	0.532179	0.521237	0.507855	0.492541	0.476282	0.45963	0.442384	0.424585	0.406101	0.38657
7	-0.38362	-0.381515	-0.380347	-0.38037	-0.381966	-0.385174	-0.389868	-0.395774	-0.402373	-0.409027	-0.414797	-0.418754	-0.420133	-0.417998	-0.411912	-0.401403	-0.386674	-0.367716	-0.345346	-0.320395	-0.293439	-0.265346	-0.237536	-0.211443	-0.187672	-0.167059	-0.150668	-0.139123	-0.132687	-0.1314	-0.134662	-0.141831	-0.15184	-0.163545	-0.176238	-0.189135	-0.201201	-0.21169	-0.220751	-0.22838	-0.234804	-0.240016	-0.244325	-0.248484	-0.252745	-0.257342	-0.261905	-0.266352	-0.27039
8	-0.210506	-0.208146	-0.2075	-0.208013	-0.209039	-0.210057	-0.210693	-0.210896	-0.210647	-0.209924	-0.208758	-0.207672	-0.207071	-0.206549	-0.205957	-0.205136	-0.204289	-0.203067	-0.201354	-0.199129	-0.196194	-0.19313	-0.190059	-0.186273	-0.182154	-0.177852	-0.173026	-0.167772	-0.161771	-0.154902	-0.147092	-0.138156	-0.127727	-0.116462	-0.104459	-0.0914648	-0.0779638	-0.0642966	-0.0521124	-0.0419088	-0.0335186	-0.0289942	-0.0287336	-0.0334778	-0.0434402	-0.0582487	-0.0781137	-0.101969	-0.128792
9	-0.507714	-0.503691	-0.498066	-0.491176	-0.484173	-0.477731	-0.471843	-0.467372	-0.464775	-0.464303	-0.465989	-0.469464	-0.47432	-0.48054	-0.487276	-0.49382	-0.500221	-0.506052	-0.511358	-0.515998	-0.51986	-0.523377	-0.526513	-0.529045	-0.531185	-0.532815	-0.534049	-0.534747	-0.534556	-0.53345	-0.531274	-0.527835	-0.522988	-0.516487	-0.508499	-0.499102	-0.488493	-0.477404	-0.466124	-0.45557	-0.446366	-0.439192	-0.434469	-0.431864	-0.431523	-0.43286	-0.435193	-0.437836	-0.440041
10	-0.394315	-0.407567	-0.423707	-0.441894	-0.460721	-0.478236	-0.49226	-0.500682	-0.501612	-0.493695	-0.476205	-0.44919	-0.413436	-0.370746	-0.323627	-0.274823	-0.227308	-0.183867	-0.146711	-0.117583	-0.0974811	-0.086286	-0.0833232	-0.0873843	-0.0968991	-0.110133	-0.125299	-0.140784	-0.155353	-0.168272	-0.179368	-0.188971	-0.198087	-0.207666	-0.218851	-0.232909	-0.250539	-0.271906	-0.296584	-0.323621	-0.351734	-0.379258	-0.404446	-0.425852	-0.442271	-0.452932	-0.457541	-0.456414	-0.450096
Male responses offset
Time (sec) Animal #	-5	-4.96000000000000	-4.92000000000000	-4.88000000000000	-4.84000000000000	-4.80000000000000	-4.76000000000000	-4.72000000000000	-4.68000000000000	-4.64000000000000	-4.60000000000000	-4.56000000000000	-4.52000000000000	-4.48000000000000	-4.44000000000000	-4.40000000000000	-4.36000000000000	-4.32000000000000	-4.28000000000000	-4.24000000000000	-4.20000000000000	-4.16000000000000	-4.12000000000000	-4.08000000000000	-4.04000000000000	-4	-3.96000000000000	-3.92000000000000	-3.88000000000000	-3.84000000000000	-3.80000000000000	-3.76000000000000	-3.72000000000000	-3.68000000000000	-3.64000000000000	-3.60000000000000	-3.56000000000000	-3.52000000000000	-3.48000000000000	-3.44000000000000	-3.40000000000000	-3.36000000000000	-3.32000000000000	-3.28000000000000	-3.24000000000000	-3.20000000000000	-3.16000000000000	-3.12000000000000	-3.08000000000000
1	2.54404	2.48199	2.40057	2.30819	2.21087	2.11605	2.02993	1.95451	1.89519	1.85262	1.82444	1.80904	1.80292	1.80129	1.80136	1.79919	1.79067	1.77333	1.74661	1.71272	1.67353	1.63181	1.5917	1.55657	1.52976	1.51326	1.50603	1.50671	1.51314	1.5208	1.52605	1.52672	1.52176	1.51257	1.5037	1.50048	1.50945	1.5364	1.58619	1.66223	1.75884	1.86952	1.99108	2.10915	2.21069	2.2863	2.32634	2.32641	2.2868
2	1.52575	1.50256	1.48002	1.45777	1.43651	1.41665	1.39722	1.38004	1.36416	1.35131	1.34428	1.3436	1.35273	1.37407	1.40717	1.45293	1.51143	1.5833	1.66134	1.73437	1.80448	1.86801	1.92018	1.95481	1.97247	1.97702	1.96977	1.95362	1.92884	1.90301	1.8792	1.8574	1.83939	1.82716	1.81949	1.8158	1.81557	1.81969	1.82917	1.84297	1.8611	1.89037	1.93446	1.99132	2.0659	2.1661	2.28906	2.43606	2.6013
3	1.34334	1.3552	1.3593	1.35601	1.34512	1.32628	1.30054	1.26939	1.23591	1.20095	1.16609	1.13406	1.10788	1.08915	1.0799	1.08419	1.10316	1.1381	1.18736	1.24972	1.32295	1.40235	1.48351	1.56026	1.62781	1.6834	1.72324	1.74613	1.75109	1.74046	1.71463	1.67712	1.63072	1.57838	1.52365	1.46736	1.41379	1.36599	1.32256	1.28339	1.24969	1.22225	1.19887	1.17829	1.16001	1.14287	1.12569	1.10785	1.08879
4	4.50191	4.52498	4.54927	4.57909	4.60887	4.63513	4.66015	4.67651	4.68009	4.66796	4.63869	4.59067	4.52749	4.45314	4.37351	4.29382	4.22045	4.16113	4.1168	4.09104	4.08103	4.08625	4.10248	4.12002	4.13299	4.13438	4.11931	4.07929	4.01528	3.93151	3.8295	3.71612	3.59902	3.48472	3.38309	3.2987	3.23392	3.19388	3.17978	3.193	3.23439	3.30393	3.39962	3.52105	3.66128	3.81701	3.97642	4.12955	4.27665
5	-0.049232	-0.033169	-0.0209222	-0.0143864	-0.0163395	-0.0289207	-0.0521906	-0.0856128	-0.127213	-0.173808	-0.221716	-0.267014	-0.305666	-0.334087	-0.349604	-0.350465	-0.336041	-0.306851	-0.264544	-0.211727	-0.151741	-0.0882378	-0.0254459	0.0326444	0.0829059	0.122776	0.150605	0.165555	0.167819	0.158617	0.139818	0.113926	0.0839486	0.0531742	0.0248985	0.00218604	-0.0125514	-0.0175175	-0.0120551	0.00282999	0.0251565	0.0518413	0.0790973	0.103135	0.120704	0.129826	0.130249	0.123776	0.114166
6	2.74801	2.62412	2.47854	2.31845	2.14923	1.98055	1.8151	1.65866	1.51433	1.38258	1.26614	1.16362	1.07415	0.996262	0.927875	0.868537	0.817977	0.774542	0.735501	0.701194	0.669795	0.6404	0.611303	0.579952	0.546585	0.510009	0.471772	0.434045	0.398072	0.368373	0.34812	0.340174	0.346335	0.367416	0.400982	0.444322	0.494451	0.545917	0.593454	0.632136	0.660166	0.675497	0.677755	0.667928	0.649838	0.625597	0.597176	0.567732	0.541389
7	1.39683	1.3318	1.26421	1.1972	1.13311	1.07658	1.03228	1.00042	0.98548	0.992515	1.025	1.08828	1.17736	1.29224	1.43993	1.61209	1.80354	2.00942	2.22079	2.42902	2.62394	2.79411	2.93222	3.03449	3.09136	3.10468	3.08077	3.02418	2.93908	2.84202	2.7436	2.64422	2.55417	2.477	2.41763	2.37539	2.34767	2.33184	2.32596	2.32712	2.33019	2.33386	2.33778	2.34058	2.34478	2.34944	2.35511	2.36565	2.38235
8	-0.516698	-0.537048	-0.553409	-0.564162	-0.568142	-0.565343	-0.55638	-0.542034	-0.523148	-0.50271	-0.482148	-0.461769	-0.4434	-0.427782	-0.415105	-0.405862	-0.399937	-0.396862	-0.39581	-0.396318	-0.39895	-0.403199	-0.408136	-0.414081	-0.421405	-0.429924	-0.439081	-0.448951	-0.459367	-0.469453	-0.478746	-0.486336	-0.491327	-0.493131	-0.491291	-0.485327	-0.476186	-0.464801	-0.451681	-0.438341	-0.426367	-0.416981	-0.411393	-0.410238	-0.413249	-0.419953	-0.429418	-0.440737	-0.452671
9	0.0194152	0.0328128	0.0485902	0.0661679	0.0852662	0.105364	0.124819	0.143341	0.16133	0.176809	0.189524	0.199895	0.208012	0.214149	0.218615	0.221862	0.224209	0.226052	0.227377	0.228184	0.228265	0.228185	0.227622	0.22585	0.222994	0.218687	0.212513	0.204145	0.193369	0.180276	0.165362	0.149122	0.132082	0.116306	0.102947	0.0916071	0.083692	0.0791021	0.0782488	0.0811687	0.0869049	0.0952348	0.10535	0.117173	0.129716	0.143081	0.157314	0.171641	0.185848
10	3.81746	3.87204	3.91998	3.95529	3.97206	3.96619	3.93569	3.88052	3.80252	3.70514	3.5928	3.47107	3.34557	3.22159	3.10354	2.99437	2.89527	2.80551	2.7228	2.64377	2.56454	2.48127	2.39074	2.2905	2.18	2.06037	1.93394	1.80423	1.67671	1.55764	1.45383	1.37248	1.31983	1.30102	1.31909	1.37524	1.46483	1.58329	1.7221	1.86678	2.00704	2.13091	2.22801	2.29083	2.31587	2.30415	2.26111	2.19629	2.12229
Female responses onset
Time (sec) Animal #	-5	-4.96000000000000	-4.92000000000000	-4.88000000000000	-4.84000000000000	-4.80000000000000	-4.76000000000000	-4.72000000000000	-4.68000000000000	-4.64000000000000	-4.60000000000000	-4.56000000000000	-4.52000000000000	-4.48000000000000	-4.44000000000000	-4.40000000000000	-4.36000000000000	-4.32000000000000	-4.28000000000000	-4.24000000000000	-4.20000000000000	-4.16000000000000	-4.12000000000000	-4.08000000000000	-4.04000000000000	-4	-3.96000000000000	-3.92000000000000	-3.88000000000000	-3.84000000000000	-3.80000000000000	-3.76000000000000	-3.72000000000000	-3.68000000000000	-3.64000000000000	-3.60000000000000	-3.56000000000000	-3.52000000000000	-3.48000000000000	-3.44000000000000	-3.40000000000000	-3.36000000000000	-3.32000000000000	-3.28000000000000	-3.24000000000000	-3.20000000000000	-3.16000000000000	-3.12000000000000	-3.08000000000000
1	0.195012	0.178925	0.160958	0.144409	0.131355	0.12256	0.119475	0.121938	0.129826	0.141777	0.155981	0.170547	0.183798	0.194183	0.200771	0.203305	0.20156	0.196362	0.188851	0.179712	0.169816	0.159554	0.149328	0.139837	0.130245	0.120173	0.108684	0.0961264	0.0821441	0.0659652	0.0487765	0.0317925	0.0157069	0.00192867	-0.00795298	-0.0131301	-0.0115421	-0.00574638	0.00312463	0.0162578	0.0305193	0.0443037	0.0547491	0.0604344	0.0611652	0.0564596	0.046812	0.0339713	0.0188382
2	-0.175943	-0.174864	-0.17391	-0.173769	-0.174638	-0.176715	-0.178847	-0.183063	-0.190711	-0.199253	-0.209503	-0.219293	-0.22833	-0.235942	-0.239495	-0.238157	-0.230577	-0.216799	-0.196917	-0.171111	-0.140796	-0.108072	-0.0749764	-0.0429359	-0.0135858	0.0111376	0.0299664	0.0434281	0.0518704	0.0559246	0.0563927	0.0545123	0.0516775	0.0487527	0.0461306	0.0442352	0.0427315	0.0409654	0.0387453	0.0356565	0.031008	0.0247316	0.0171561	0.00855237	-0.000739723	-0.00968743	-0.018222	-0.0260946	-0.033586
3	-0.138172	-0.15251	-0.164727	-0.175695	-0.185629	-0.194552	-0.202947	-0.210827	-0.21829	-0.225082	-0.231205	-0.236706	-0.241283	-0.245082	-0.248554	-0.252502	-0.256479	-0.261016	-0.267152	-0.274619	-0.283843	-0.293855	-0.304456	-0.315967	-0.327731	-0.339966	-0.351899	-0.363282	-0.374529	-0.385598	-0.396373	-0.40644	-0.415425	-0.423025	-0.428855	-0.432608	-0.434502	-0.434527	-0.432845	-0.430473	-0.427916	-0.425741	-0.424587	-0.424687	-0.426512	-0.429395	-0.433103	-0.437451	-0.441707
4	-0.129757	-0.13157	-0.133067	-0.134145	-0.135481	-0.137368	-0.140508	-0.145065	-0.150981	-0.158465	-0.167106	-0.176738	-0.187341	-0.198554	-0.21022	-0.221628	-0.232308	-0.242165	-0.250652	-0.257287	-0.261475	-0.263243	-0.26257	-0.259983	-0.25569	-0.250246	-0.245004	-0.240552	-0.237922	-0.23777	-0.240417	-0.246121	-0.254773	-0.265905	-0.278894	-0.292652	-0.306343	-0.318794	-0.329088	-0.336782	-0.341111	-0.342054	-0.339466	-0.33379	-0.325591	-0.315822	-0.305448	-0.295272	-0.286103
5	1.33129	1.33447	1.32366	1.30156	1.27125	1.23581	1.19799	1.1601	1.12372	1.08979	1.05861	1.03	1.00343	0.978464	0.954729	0.931946	0.910202	0.889934	0.87184	0.856827	0.845845	0.839481	0.837772	0.840322	0.84606	0.853377	0.860397	0.865148	0.865959	0.861686	0.851734	0.836081	0.815179	0.789812	0.760894	0.729337	0.69599	0.661512	0.626471	0.59136	0.556488	0.522356	0.489422	0.457906	0.428133	0.400453	0.375019	0.352178	0.332155
6	-0.49731	-0.476521	-0.456862	-0.439291	-0.425268	-0.416279	-0.413765	-0.416908	-0.425683	-0.440066	-0.4588	-0.479997	-0.501899	-0.523505	-0.543849	-0.560774	-0.57336	-0.582205	-0.586713	-0.587	-0.583101	-0.576087	-0.566326	-0.55446	-0.540967	-0.526599	-0.511433	-0.495419	-0.479175	-0.462776	-0.447732	-0.434795	-0.425379	-0.420649	-0.422154	-0.430368	-0.445451	-0.466914	-0.493817	-0.524152	-0.55589	-0.58721	-0.616269	-0.640672	-0.659071	-0.670327	-0.673501	-0.668492	-0.65519
7	-0.335355	-0.328878	-0.321806	-0.315045	-0.309096	-0.304521	-0.301771	-0.301173	-0.30252	-0.305305	-0.309056	-0.313164	-0.316407	-0.317831	-0.316646	-0.312728	-0.305328	-0.294237	-0.279577	-0.262825	-0.244714	-0.225606	-0.207026	-0.189676	-0.174649	-0.162093	-0.152718	-0.146353	-0.142556	-0.14092	-0.140673	-0.141746	-0.143626	-0.14544	-0.146829	-0.147881	-0.148314	-0.147769	-0.146208	-0.143849	-0.140999	-0.137864	-0.134667	-0.13165	-0.128901	-0.126741	-0.125074	-0.123742	-0.122325
8	0.675473	0.655304	0.641483	0.634033	0.633196	0.637976	0.646426	0.657387	0.669222	0.680455	0.689613	0.69498	0.696042	0.691004	0.679838	0.664069	0.643448	0.619282	0.593898	0.569405	0.547376	0.529713	0.517176	0.511085	0.511329	0.516061	0.5243	0.534932	0.545786	0.555202	0.562223	0.565829	0.565657	0.56131	0.553874	0.544211	0.532401	0.519688	0.506969	0.495606	0.486344	0.479691	0.476274	0.476397	0.480454	0.488507	0.499545	0.512973	0.528172
9	-0.231414	-0.221733	-0.203636	-0.177209	-0.14176	-0.0990714	-0.0505416	0.0009966	0.0528733	0.103744	0.151126	0.193721	0.231081	0.263583	0.292398	0.318552	0.343146	0.368131	0.393797	0.420321	0.446242	0.471179	0.493825	0.511761	0.523071	0.526572	0.521782	0.508272	0.485891	0.456347	0.421756	0.382856	0.341618	0.300233	0.260481	0.223847	0.191463	0.163868	0.142021	0.125408	0.113486	0.105975	0.101686	0.0996604	0.0988325	0.098426	0.097857	0.0968496	0.0952393
10	0.089672	0.079727	0.0646995	0.0459521	0.0253736	0.00502397	-0.0130707	-0.027242	-0.0364179	-0.0401925	-0.0388893	-0.0334747	-0.0253963	-0.016402	-0.00834618	-0.00300141	-0.00183246	-0.0057413	-0.0148549	-0.0285005	-0.0451476	-0.0625473	-0.0779878	-0.0886625	-0.0920749	-0.0864313	-0.0709501	-0.0458786	-0.0129066	0.0251192	0.064921	0.102564	0.134159	0.156434	0.167017	0.164615	0.149166	0.12179	0.0847453	0.0411516	-0.00567057	-0.0521594	-0.0949919	-0.131476	-0.159465	-0.177754	-0.186199	-0.185567	-0.177466
Female response offset
Time (sec) Animal #	-5	-4.96000000000000	-4.92000000000000	-4.88000000000000	-4.84000000000000	-4.80000000000000	-4.76000000000000	-4.72000000000000	-4.68000000000000	-4.64000000000000	-4.60000000000000	-4.56000000000000	-4.52000000000000	-4.48000000000000	-4.44000000000000	-4.40000000000000	-4.36000000000000	-4.32000000000000	-4.28000000000000	-4.24000000000000	-4.20000000000000	-4.16000000000000	-4.12000000000000	-4.08000000000000	-4.04000000000000	-4	-3.96000000000000	-3.92000000000000	-3.88000000000000	-3.84000000000000	-3.80000000000000	-3.76000000000000	-3.72000000000000	-3.68000000000000	-3.64000000000000	-3.60000000000000	-3.56000000000000	-3.52000000000000	-3.48000000000000	-3.44000000000000	-3.40000000000000	-3.36000000000000	-3.32000000000000	-3.28000000000000	-3.24000000000000	-3.20000000000000	-3.16000000000000	-3.12000000000000	-3.08000000000000
1	0.619351	0.652216	0.698353	0.760531	0.834406	0.914325	1.00184	1.0831	1.15294	1.20734	1.2402	1.24923	1.23259	1.19447	1.13723	1.06188	0.973334	0.880876	0.792083	0.710066	0.643046	0.594627	0.5703	0.573515	0.604719	0.664084	0.753886	0.861072	0.977908	1.10908	1.24186	1.37074	1.48664	1.58433	1.66214	1.71682	1.74784	1.75342	1.73782	1.70267	1.65213	1.58855	1.51997	1.45091	1.38155	1.31421	1.2529	1.19948	1.14948
2	-0.149384	-0.149251	-0.144114	-0.134598	-0.120701	-0.102962	-0.0830506	-0.0610884	-0.0397444	-0.020024	-0.00205887	0.0132458	0.0256571	0.0356734	0.0443707	0.0521166	0.0600868	0.0680191	0.0765059	0.0859969	0.0950837	0.103032	0.108512	0.110623	0.107929	0.100076	0.0864801	0.0677535	0.044782	0.0184993	-0.0118623	-0.0402184	-0.0634549	-0.0835688	-0.0967815	-0.101404	-0.0962116	-0.0819606	-0.0587654	-0.0279513	0.00892007	0.0468123	0.0827774	0.116015	0.144227	0.160788	0.166176	0.162661	0.148812
3	-0.56216	-0.569674	-0.574703	-0.574666	-0.568709	-0.555669	-0.532574	-0.501917	-0.463754	-0.418413	-0.367918	-0.314187	-0.2605	-0.208668	-0.162255	-0.122612	-0.0949361	-0.08	-0.0768964	-0.0857459	-0.106382	-0.135233	-0.168832	-0.20564	-0.242465	-0.273799	-0.298029	-0.316317	-0.327175	-0.330961	-0.328227	-0.321311	-0.311697	-0.300455	-0.289086	-0.279541	-0.271779	-0.265453	-0.260767	-0.257464	-0.255461	-0.253695	-0.251259	-0.248188	-0.243789	-0.23794	-0.231642	-0.225251	-0.219621
4	0.225847	0.236068	0.247953	0.261983	0.279214	0.298646	0.319595	0.340164	0.357847	0.370411	0.375555	0.373198	0.362773	0.343964	0.318802	0.28895	0.257484	0.226658	0.197601	0.172352	0.151559	0.135604	0.124112	0.116995	0.113796	0.112792	0.113557	0.11589	0.118859	0.121691	0.12328	0.122963	0.120276	0.11475	0.106256	0.0949738	0.0809552	0.0650782	0.0477713	0.0289306	0.00985524	-0.00911878	-0.0266275	-0.0414297	-0.0524406	-0.0589443	-0.0593506	-0.0525205	-0.0388911
5	-0.504277	-0.49723	-0.490311	-0.484111	-0.479154	-0.475704	-0.473865	-0.473629	-0.474896	-0.477541	-0.481389	-0.486307	-0.49226	-0.499223	-0.507151	-0.515944	-0.525369	-0.53506	-0.544344	-0.552388	-0.558374	-0.561413	-0.560718	-0.555703	-0.546232	-0.532632	-0.515618	-0.496338	-0.476184	-0.456653	-0.439189	-0.424878	-0.414467	-0.40824	-0.405899	-0.407113	-0.410964	-0.416291	-0.422285	-0.428075	-0.433111	-0.437088	-0.439921	-0.441718	-0.442702	-0.443179	-0.443317	-0.443158	-0.442722
6	-0.21928	-0.197772	-0.180751	-0.168165	-0.160522	-0.156638	-0.155238	-0.155319	-0.155256	-0.154073	-0.150468	-0.144574	-0.137694	-0.130312	-0.12334	-0.11814	-0.115888	-0.117383	-0.12276	-0.132542	-0.146051	-0.161564	-0.17802	-0.193808	-0.208057	-0.218582	-0.224322	-0.224793	-0.218786	-0.206763	-0.18832	-0.164128	-0.135557	-0.102531	-0.0670663	-0.0308841	0.00401043	0.0360487	0.0633928	0.0848775	0.100085	0.108498	0.110907	0.107904	0.100103	0.0883391	0.0732443	0.0540875	0.0309749
7	0.0897403	0.0740813	0.0558273	0.0357851	0.0151288	-0.00609481	-0.0263637	-0.0448307	-0.0607008	-0.0736007	-0.0835384	-0.0899779	-0.0942939	-0.0974545	-0.099483	-0.100637	-0.101202	-0.101776	-0.102065	-0.101588	-0.100034	-0.0972196	-0.0924554	-0.0857145	-0.0771604	-0.067183	-0.0566887	-0.0461178	-0.0361462	-0.0276349	-0.0208089	-0.0164352	-0.0144893	-0.0141148	-0.0149004	-0.0153489	-0.0145854	-0.0115621	-0.00448276	0.00628633	0.0215565	0.0427335	0.0686719	0.0984229	0.129243	0.160355	0.190313	0.217521	0.239074
8	0.62498	0.62179	0.630117	0.651762	0.687396	0.736619	0.795294	0.859894	0.926719	0.989027	1.04352	1.08744	1.11866	1.13687	1.14371	1.14122	1.13148	1.11715	1.10009	1.08279	1.06656	1.05223	1.04045	1.03181	1.02576	1.02031	1.01405	1.00544	0.992567	0.972829	0.945294	0.908899	0.864884	0.812064	0.754326	0.694483	0.629583	0.563908	0.498533	0.435573	0.376172	0.320219	0.267983	0.222308	0.18286	0.149042	0.12189	0.101832	0.0885679
9	-0.118243	-0.125719	-0.130762	-0.133291	-0.133483	-0.131223	-0.127202	-0.122264	-0.117236	-0.112833	-0.109605	-0.107936	-0.108182	-0.110203	-0.113542	-0.117539	-0.121299	-0.124297	-0.125518	-0.123934	-0.118985	-0.110195	-0.097424	-0.0807064	-0.0607594	-0.0381108	-0.0144832	0.00882646	0.0317916	0.0526665	0.0708536	0.0863197	0.0989918	0.109308	0.117709	0.124781	0.13149	0.139031	0.146735	0.1549	0.16429	0.173959	0.18335	0.19168	0.198049	0.201781	0.202351	0.199069	0.192255
10	-0.735327	-0.7277	-0.718933	-0.709775	-0.70122	-0.694176	-0.689374	-0.687473	-0.688776	-0.693299	-0.700748	-0.710551	-0.721929	-0.733928	-0.745524	-0.755951	-0.764584	-0.770896	-0.774774	-0.776476	-0.776629	-0.776139	-0.776045	-0.777296	-0.780401	-0.785424	-0.791913	-0.798731	-0.804527	-0.808157	-0.808625	-0.805454	-0.798714	-0.78894	-0.776969	-0.763695	-0.749828	-0.735978	-0.722509	-0.709371	-0.696385	-0.683306	-0.6699	-0.656085	-0.642029	-0.628107	-0.614907	-0.603146	-0.593619
Pup responses onset
Time (sec) Animal #	-5	-4.96000000000000	-4.92000000000000	-4.88000000000000	-4.84000000000000	-4.80000000000000	-4.76000000000000	-4.72000000000000	-4.68000000000000	-4.64000000000000	-4.60000000000000	-4.56000000000000	-4.52000000000000	-4.48000000000000	-4.44000000000000	-4.40000000000000	-4.36000000000000	-4.32000000000000	-4.28000000000000	-4.24000000000000	-4.20000000000000	-4.16000000000000	-4.12000000000000	-4.08000000000000	-4.04000000000000	-4	-3.96000000000000	-3.92000000000000	-3.88000000000000	-3.84000000000000	-3.80000000000000	-3.76000000000000	-3.72000000000000	-3.68000000000000	-3.64000000000000	-3.60000000000000	-3.56000000000000	-3.52000000000000	-3.48000000000000	-3.44000000000000	-3.40000000000000	-3.36000000000000	-3.32000000000000	-3.28000000000000	-3.24000000000000	-3.20000000000000	-3.16000000000000	-3.12000000000000	-3.08000000000000
1	-0.290795	-0.302104	-0.313718	-0.324503	-0.333337	-0.339332	-0.342223	-0.342018	-0.339198	-0.33434	-0.32827	-0.322154	-0.316919	-0.313418	-0.312256	-0.313573	-0.317617	-0.324286	-0.332764	-0.342184	-0.351551	-0.359633	-0.365455	-0.368668	-0.369277	-0.367671	-0.364102	-0.359809	-0.356443	-0.354894	-0.355984	-0.360164	-0.367703	-0.378091	-0.390442	-0.404419	-0.419222	-0.434265	-0.448008	-0.460303	-0.471652	-0.481475	-0.490019	-0.497176	-0.503139	-0.508213	-0.512479	-0.516234	-0.519504
2	0.0710313	0.0457541	0.0215036	0.00109231	-0.0154867	-0.0300213	-0.0414761	-0.050607	-0.0569139	-0.0605298	-0.0620686	-0.061324	-0.0584338	-0.053763	-0.0473381	-0.0398218	-0.0321112	-0.0253612	-0.0203857	-0.0183948	-0.0199727	-0.0251634	-0.0333617	-0.0434833	-0.0540037	-0.0629708	-0.068297	-0.0684801	-0.0630269	-0.0509953	-0.0334146	-0.0108625	0.0145939	0.0401702	0.0640264	0.0844841	0.0995345	0.108608	0.111772	0.109503	0.102242	0.092157	0.0811574	0.0688961	0.0568891	0.0454309	0.035736	0.0273384	0.0190037
3	-0.0578802	-0.0462283	-0.0351306	-0.0250565	-0.0166111	-0.00968986	-0.00739039	-0.00926838	-0.0137248	-0.0227204	-0.0351317	-0.0515898	-0.0693763	-0.0872144	-0.105688	-0.122992	-0.138168	-0.150968	-0.161535	-0.170019	-0.176674	-0.182098	-0.186538	-0.190265	-0.194043	-0.197855	-0.201759	-0.20614	-0.211236	-0.216802	-0.223074	-0.230474	-0.238992	-0.248913	-0.260307	-0.273309	-0.287924	-0.303817	-0.320946	-0.338201	-0.355237	-0.371577	-0.385972	-0.398345	-0.408389	-0.415924	-0.421731	-0.426466	-0.430493
4	0.813686	0.81716	0.805731	0.781327	0.748871	0.713094	0.675699	0.639929	0.61117	0.591336	0.580445	0.579387	0.587851	0.604579	0.626698	0.653073	0.679612	0.703099	0.722038	0.734035	0.737411	0.731683	0.717076	0.694508	0.664692	0.629463	0.590615	0.549797	0.508633	0.46857	0.431011	0.396538	0.366261	0.340344	0.317972	0.298871	0.282063	0.266453	0.250695	0.234099	0.21584	0.195062	0.172052	0.146893	0.12065	0.0944589	0.0696917	0.0482371	0.0311339
5	-0.404066	-0.395725	-0.385111	-0.372529	-0.358737	-0.344946	-0.332565	-0.323049	-0.317646	-0.317128	-0.321741	-0.331064	-0.343966	-0.358971	-0.374358	-0.388376	-0.399498	-0.406599	-0.409134	-0.407213	-0.401528	-0.393278	-0.383907	-0.374796	-0.367015	-0.361169	-0.357356	-0.355193	-0.353921	-0.352547	-0.350178	-0.346179	-0.34031	-0.332822	-0.324159	-0.315163	-0.306615	-0.298851	-0.29204	-0.28604	-0.280489	-0.274894	-0.268818	-0.261909	-0.253969	-0.245117	-0.235683	-0.226138	-0.217205
6	0.510247	0.439748	0.359378	0.2744	0.188521	0.106849	0.0335417	-0.0280132	-0.0750294	-0.103634	-0.114603	-0.108667	-0.08277	-0.0405353	0.0157302	0.0842717	0.160578	0.242983	0.325941	0.405403	0.479809	0.546433	0.604643	0.652748	0.691075	0.722266	0.747113	0.767042	0.782698	0.794051	0.80081	0.799531	0.788622	0.767182	0.732886	0.685938	0.625486	0.558991	0.491288	0.423285	0.364399	0.321584	0.301652	0.309848	0.349643	0.423515	0.520673	0.632049	0.758574
7	-0.0129724	0.0435005	0.0945693	0.140893	0.178255	0.205709	0.222151	0.227957	0.224083	0.211641	0.191395	0.165792	0.136627	0.104478	0.0714149	0.0385196	0.00678387	-0.0230944	-0.0507448	-0.0758231	-0.0981682	-0.118564	-0.137058	-0.153496	-0.168345	-0.181645	-0.193231	-0.203069	-0.211114	-0.217445	-0.222251	-0.225711	-0.228352	-0.230944	-0.233262	-0.235812	-0.239595	-0.244595	-0.250579	-0.257278	-0.264594	-0.272128	-0.27958	-0.286578	-0.293174	-0.299326	-0.304788	-0.309905	-0.314856
8	0.383849	0.366851	0.341469	0.310359	0.274073	0.235122	0.195737	0.157708	0.122338	0.0905098	0.0622611	0.0388602	0.0197697	0.00395367	-0.00861922	-0.018648	-0.0262969	-0.0320255	-0.0365381	-0.039896	-0.0425573	-0.0446783	-0.0459157	-0.0464059	-0.0456988	-0.0438201	-0.0409344	-0.0361711	-0.0298379	-0.0217806	-0.0129723	-0.00452894	0.00350254	0.0101241	0.0147522	0.0166606	0.0154308	0.011118	0.00385358	-0.00491359	-0.0138087	-0.02307	-0.0307437	-0.0360829	-0.0381319	-0.0355737	-0.0288899	-0.018232	-0.00395506
9	-0.355382	-0.361375	-0.367351	-0.373685	-0.381085	-0.389297	-0.398315	-0.408673	-0.419838	-0.431676	-0.443342	-0.454176	-0.464174	-0.47307	-0.480198	-0.485533	-0.489448	-0.492034	-0.493679	-0.494819	-0.495933	-0.497448	-0.499781	-0.503214	-0.507713	-0.513086	-0.519374	-0.526183	-0.533192	-0.540106	-0.546564	-0.552377	-0.557711	-0.562225	-0.565916	-0.569223	-0.572069	-0.574569	-0.576651	-0.578363	-0.579752	-0.580618	-0.580762	-0.580047	-0.578409	-0.575669	-0.571682	-0.566677	-0.560835
10	0.0896248	0.0946944	0.112354	0.141357	0.180054	0.226088	0.276701	0.328884	0.379928	0.427181	0.468773	0.504154	0.534074	0.560416	0.586172	0.614701	0.64882	0.690431	0.739638	0.794392	0.850722	0.903472	0.946482	0.974208	0.982482	0.968863	0.933251	0.877715	0.806038	0.722886	0.63367	0.543562	0.456418	0.375136	0.301381	0.235821	0.178399	0.128579	0.0856848	0.0490477	0.0181902	-0.00724403	-0.027565	-0.0431616	-0.0545607	-0.0624473	-0.0676099	-0.0708489	-0.0728771
Pup responses offset
Time (sec) Animal #	-5	-4.96000000000000	-4.92000000000000	-4.88000000000000	-4.84000000000000	-4.80000000000000	-4.76000000000000	-4.72000000000000	-4.68000000000000	-4.64000000000000	-4.60000000000000	-4.56000000000000	-4.52000000000000	-4.48000000000000	-4.44000000000000	-4.40000000000000	-4.36000000000000	-4.32000000000000	-4.28000000000000	-4.24000000000000	-4.20000000000000	-4.16000000000000	-4.12000000000000	-4.08000000000000	-4.04000000000000	-4	-3.96000000000000	-3.92000000000000	-3.88000000000000	-3.84000000000000	-3.80000000000000	-3.76000000000000	-3.72000000000000	-3.68000000000000	-3.64000000000000	-3.60000000000000	-3.56000000000000	-3.52000000000000	-3.48000000000000	-3.44000000000000	-3.40000000000000	-3.36000000000000	-3.32000000000000	-3.28000000000000	-3.24000000000000	-3.20000000000000	-3.16000000000000	-3.12000000000000	-3.08000000000000
1	-0.234856	-0.257727	-0.282921	-0.308453	-0.33281	-0.353989	-0.369887	-0.379494	-0.382047	-0.377523	-0.366564	-0.350072	-0.32975	-0.307118	-0.283439	-0.261022	-0.241325	-0.224677	-0.21156	-0.202131	-0.195917	-0.192617	-0.191536	-0.190685	-0.189093	-0.185685	-0.179159	-0.168703	-0.15442	-0.135639	-0.113194	-0.0880057	-0.0619843	-0.0360188	-0.0120119	0.00792607	0.0233192	0.0327713	0.0360188	0.0328691	0.0238905	0.00974531	-0.00866476	-0.0303789	-0.0537617	-0.0782585	-0.102431	-0.12526	-0.144754
2	0.509588	0.496338	0.476051	0.44932	0.417729	0.38929	0.3651	0.343315	0.327113	0.317696	0.314752	0.316199	0.321598	0.329359	0.338823	0.348397	0.358596	0.370788	0.386149	0.403202	0.422219	0.445847	0.471885	0.500166	0.526307	0.5487	0.568072	0.582065	0.591023	0.595266	0.59516	0.591766	0.586478	0.579826	0.572281	0.563644	0.553177	0.539727	0.523411	0.504036	0.480095	0.451643	0.419574	0.385602	0.351861	0.320147	0.293171	0.27373	0.263497
3	-0.72909	-0.714035	-0.69762	-0.680847	-0.66464	-0.649845	-0.637294	-0.62746	-0.620141	-0.615422	-0.613242	-0.613467	-0.616038	-0.620374	-0.626266	-0.63359	-0.641946	-0.650717	-0.659318	-0.667254	-0.673859	-0.678599	-0.681638	-0.682356	-0.68079	-0.677384	-0.673104	-0.668335	-0.663108	-0.658655	-0.655362	-0.653497	-0.652993	-0.653654	-0.655103	-0.656792	-0.658224	-0.659062	-0.659095	-0.658473	-0.657552	-0.656828	-0.65696	-0.658525	-0.661857	-0.667285	-0.674613	-0.683655	-0.693578
4	-0.196514	-0.180373	-0.171178	-0.169334	-0.174614	-0.185929	-0.201706	-0.219725	-0.237497	-0.252647	-0.262234	-0.264748	-0.259098	-0.244471	-0.220997	-0.189923	-0.153797	-0.114479	-0.0733375	-0.033749	9.18679e-05	0.0281396	0.05083	0.0676473	0.0795693	0.0878229	0.094174	0.100202	0.106233	0.11264	0.118594	0.122569	0.124575	0.122605	0.118195	0.11176	0.103867	0.0971787	0.0943989	0.0976805	0.107673	0.124703	0.149303	0.176557	0.203199	0.228417	0.2472	0.256966	0.256078
5	-0.659281	-0.656584	-0.652072	-0.64554	-0.636891	-0.625974	-0.612637	-0.596985	-0.579331	-0.56014	-0.540042	-0.519803	-0.500179	-0.481803	-0.465114	-0.450562	-0.438382	-0.42862	-0.421249	-0.416239	-0.413715	-0.413829	-0.416511	-0.42185	-0.429586	-0.439213	-0.450292	-0.462295	-0.474756	-0.487306	-0.49977	-0.512207	-0.524778	-0.537728	-0.551412	-0.566045	-0.581633	-0.597921	-0.614288	-0.629842	-0.643587	-0.654487	-0.66169	-0.664767	-0.663478	-0.658088	-0.649387	-0.638402	-0.626318
6	0.63293	0.606699	0.583983	0.564605	0.547443	0.531008	0.515338	0.499547	0.483096	0.466804	0.45106	0.437184	0.426216	0.419002	0.41645	0.418447	0.424884	0.435106	0.447954	0.462232	0.475832	0.487406	0.495958	0.500329	0.500215	0.495011	0.485337	0.470465	0.449647	0.42209	0.38678	0.343767	0.292406	0.231474	0.163099	0.0887293	0.00982708	-0.0704439	-0.14962	-0.224539	-0.291211	-0.348126	-0.394328	-0.428197	-0.448394	-0.453724	-0.445234	-0.423042	-0.387289
7	0.385378	0.370827	0.357902	0.345665	0.335013	0.327188	0.323342	0.323655	0.328401	0.339064	0.353019	0.369621	0.388227	0.4063	0.423251	0.437382	0.448017	0.454145	0.456046	0.453608	0.447893	0.439322	0.428862	0.417871	0.406163	0.394525	0.383767	0.375347	0.369067	0.36543	0.364668	0.367126	0.371824	0.378666	0.386841	0.395076	0.402984	0.408942	0.412295	0.411962	0.407431	0.397817	0.383503	0.365667	0.344348	0.320581	0.295621	0.270521	0.248108
8	-0.418244	-0.412053	-0.407221	-0.403571	-0.401675	-0.401462	-0.402228	-0.404315	-0.406877	-0.409776	-0.412685	-0.414833	-0.416314	-0.416849	-0.416623	-0.416145	-0.415754	-0.415797	-0.416754	-0.41864	-0.421627	-0.425709	-0.430972	-0.436809	-0.442784	-0.449101	-0.455638	-0.462193	-0.46887	-0.476386	-0.484752	-0.494834	-0.506557	-0.520262	-0.536171	-0.553652	-0.571882	-0.589657	-0.605556	-0.618031	-0.62574	-0.62743	-0.622454	-0.610716	-0.592791	-0.569536	-0.543298	-0.515928	-0.488992
9	-0.508126	-0.510433	-0.512448	-0.513579	-0.513372	-0.511782	-0.508807	-0.504661	-0.500171	-0.495881	-0.492594	-0.491113	-0.491875	-0.495145	-0.500985	-0.509023	-0.518847	-0.529725	-0.540882	-0.55114	-0.559606	-0.565618	-0.568467	-0.567842	-0.56367	-0.556218	-0.546227	-0.534562	-0.522172	-0.510318	-0.49981	-0.491352	-0.485298	-0.481464	-0.479557	-0.479202	-0.47978	-0.480736	-0.481726	-0.482668	-0.483603	-0.484728	-0.486746	-0.489815	-0.494115	-0.500039	-0.507443	-0.516117	-0.525697
10	-0.491698	-0.477157	-0.460382	-0.443166	-0.427284	-0.414333	-0.405635	-0.402191	-0.404699	-0.413543	-0.428805	-0.450394	-0.477808	-0.510205	-0.546347	-0.584563	-0.622749	-0.658561	-0.689683	-0.714231	-0.730181	-0.73616	-0.731976	-0.717784	-0.694388	-0.662935	-0.624905	-0.582113	-0.536163	-0.488681	-0.44153	-0.39647	-0.354892	-0.317901	-0.285992	-0.259825	-0.239209	-0.222995	-0.21	-0.198627	-0.187251	-0.174144	-0.158686	-0.140989	-0.121089	-0.0999697	-0.0789516	-0.059612	-0.0431058
Object responses onset
Time (sec) Animal #	-5	-4.96000000000000	-4.92000000000000	-4.88000000000000	-4.84000000000000	-4.80000000000000	-4.76000000000000	-4.72000000000000	-4.68000000000000	-4.64000000000000	-4.60000000000000	-4.56000000000000	-4.52000000000000	-4.48000000000000	-4.44000000000000	-4.40000000000000	-4.36000000000000	-4.32000000000000	-4.28000000000000	-4.24000000000000	-4.20000000000000	-4.16000000000000	-4.12000000000000	-4.08000000000000	-4.04000000000000	-4	-3.96000000000000	-3.92000000000000	-3.88000000000000	-3.84000000000000	-3.80000000000000	-3.76000000000000	-3.72000000000000	-3.68000000000000	-3.64000000000000	-3.60000000000000	-3.56000000000000	-3.52000000000000	-3.48000000000000	-3.44000000000000	-3.40000000000000	-3.36000000000000	-3.32000000000000	-3.28000000000000	-3.24000000000000	-3.20000000000000	-3.16000000000000	-3.12000000000000	-3.08000000000000
1	-0.0843258	-0.0756735	-0.0650398	-0.0529247	-0.0395645	-0.024591	-0.00796393	0.0102448	0.0301581	0.0526231	0.0789445	0.108597	0.140893	0.176575	0.215302	0.257214	0.301287	0.344934	0.386701	0.426287	0.462781	0.494808	0.521422	0.543441	0.561081	0.573248	0.580105	0.581349	0.57665	0.565568	0.547966	0.523887	0.494136	0.459457	0.421051	0.382041	0.343765	0.306866	0.273664	0.245232	0.222951	0.20615	0.194335	0.187922	0.185993	0.187606	0.192074	0.198887	0.207663
2	0.0169978	0.00493649	-0.00734949	-0.0186065	-0.0280891	-0.0366673	-0.0437318	-0.0492457	-0.0523859	-0.0537311	-0.0540018	-0.0527462	-0.0505418	-0.048305	-0.0470324	-0.0468433	-0.0486327	-0.0522906	-0.0582789	-0.0653367	-0.0721298	-0.0780276	-0.0808521	-0.0796785	-0.0746606	-0.0653243	-0.0533376	-0.0384206	-0.0221208	-0.00841792	0.00166616	0.00561532	0.00374608	-0.00387879	-0.0179962	-0.0367856	-0.058139	-0.0797826	-0.0998149	-0.116464	-0.12866	-0.13581	-0.138431	-0.136464	-0.131203	-0.124259	-0.117461	-0.112063	-0.108552
3	0.128857	0.180347	0.231207	0.280971	0.330656	0.375857	0.412454	0.440846	0.461542	0.473369	0.475348	0.466967	0.45162	0.431162	0.406105	0.377897	0.34745	0.317751	0.289191	0.260807	0.233546	0.207965	0.183717	0.160011	0.137929	0.116921	0.0971875	0.0794432	0.0628986	0.0491912	0.0382481	0.0298099	0.0240973	0.0205039	0.0183465	0.0171637	0.015936	0.013578	0.00955938	0.00368929	-0.00421794	-0.0141886	-0.0257824	-0.0375442	-0.0487832	-0.0583315	-0.0648199	-0.0675068	-0.065366
4	-0.0526823	-0.0635935	-0.0778539	-0.0949034	-0.113138	-0.131736	-0.150325	-0.167814	-0.183879	-0.197563	-0.209179	-0.218868	-0.226768	-0.233331	-0.239241	-0.244595	-0.249594	-0.254922	-0.260553	-0.267022	-0.273365	-0.279292	-0.285427	-0.290929	-0.295363	-0.298361	-0.299615	-0.298838	-0.295652	-0.290091	-0.282265	-0.272085	-0.259916	-0.245588	-0.231256	-0.217899	-0.205032	-0.194324	-0.186534	-0.182455	-0.182262	-0.185827	-0.192749	-0.202021	-0.212872	-0.224602	-0.236143	-0.246554	-0.255176
5	-0.484631	-0.483826	-0.482671	-0.481706	-0.481373	-0.481957	-0.483482	-0.485723	-0.488277	-0.490662	-0.492449	-0.493383	-0.493565	-0.493231	-0.492751	-0.492821	-0.493955	-0.496784	-0.501396	-0.507538	-0.514907	-0.522497	-0.529241	-0.534154	-0.536317	-0.535144	-0.530521	-0.522791	-0.512774	-0.5017	-0.490987	-0.482012	-0.475907	-0.473351	-0.474461	-0.478625	-0.484615	-0.490799	-0.495249	-0.496176	-0.492146	-0.482273	-0.466459	-0.445561	-0.421206	-0.395656	-0.371505	-0.351352	-0.33749
6	-0.201705	-0.194985	-0.187691	-0.1802	-0.172949	-0.166737	-0.162547	-0.160985	-0.163067	-0.169495	-0.180592	-0.195881	-0.215229	-0.237854	-0.262124	-0.285863	-0.306853	-0.322761	-0.331401	-0.330477	-0.320165	-0.300999	-0.272862	-0.238121	-0.198727	-0.158031	-0.118352	-0.0809975	-0.048881	-0.0234126	-0.00476873	0.00671575	0.0111946	0.00926919	0.0020758	-0.00909201	-0.0233854	-0.0392567	-0.0559971	-0.0732488	-0.0906202	-0.108416	-0.12717	-0.147181	-0.168586	-0.192081	-0.217316	-0.243431	-0.268696
7	0.432421	0.406736	0.383754	0.363724	0.346507	0.331548	0.318624	0.307371	0.297453	0.288614	0.280496	0.273772	0.268466	0.264098	0.261005	0.259181	0.258601	0.258773	0.259324	0.259876	0.259624	0.257895	0.253727	0.24667	0.236134	0.221845	0.204189	0.183211	0.160158	0.136129	0.113159	0.0932223	0.0778264	0.0687694	0.0675187	0.0751707	0.0924287	0.119087	0.155738	0.197532	0.242215	0.289651	0.33432	0.373843	0.405775	0.428632	0.441372	0.444777	0.439673
8	-0.275131	-0.266311	-0.256649	-0.246413	-0.236097	-0.225857	-0.217148	-0.210649	-0.206634	-0.206248	-0.20983	-0.217436	-0.229305	-0.244886	-0.263157	-0.283386	-0.304836	-0.326678	-0.347499	-0.366949	-0.384341	-0.399358	-0.412174	-0.422847	-0.431682	-0.439087	-0.445614	-0.45162	-0.457396	-0.46413	-0.472127	-0.481328	-0.491835	-0.503421	-0.516194	-0.529694	-0.542393	-0.553438	-0.562267	-0.567387	-0.568673	-0.565662	-0.557291	-0.543707	-0.524939	-0.502137	-0.47613	-0.448159	-0.418882
9	-0.0731572	-0.0721798	-0.0731082	-0.0763781	-0.0820514	-0.0896027	-0.0986328	-0.108215	-0.117434	-0.125756	-0.132127	-0.136473	-0.138078	-0.136695	-0.133094	-0.126784	-0.118332	-0.108311	-0.0967014	-0.0832788	-0.0682064	-0.051581	-0.0325646	-0.0099069	0.0160215	0.044405	0.0760652	0.110325	0.14805	0.185738	0.220329	0.255639	0.288074	0.316555	0.342538	0.36493	0.385048	0.40261	0.416961	0.428813	0.43975	0.449723	0.45815	0.46532	0.471328	0.475729	0.478133	0.479275	0.479152
10	-0.0876121	-0.0981529	-0.102704	-0.0998453	-0.0889651	-0.0703518	-0.0449858	-0.0144006	0.0195393	0.0548696	0.0897	0.122631	0.15243	0.178253	0.199967	0.21779	0.232266	0.244181	0.254455	0.263971	0.273436	0.283255	0.293491	0.303756	0.31342	0.321671	0.327518	0.330259	0.32903	0.32359	0.313851	0.300278	0.284161	0.266427	0.24833	0.231075	0.215659	0.202747	0.192527	0.184868	0.179249	0.174707	0.170255	0.165057	0.158553	0.150561	0.141379	0.1317	0.122633
Object responses offset
Time (sec) Animal #	-5	-4.96000000000000	-4.92000000000000	-4.88000000000000	-4.84000000000000	-4.80000000000000	-4.76000000000000	-4.72000000000000	-4.68000000000000	-4.64000000000000	-4.60000000000000	-4.56000000000000	-4.52000000000000	-4.48000000000000	-4.44000000000000	-4.40000000000000	-4.36000000000000	-4.32000000000000	-4.28000000000000	-4.24000000000000	-4.20000000000000	-4.16000000000000	-4.12000000000000	-4.08000000000000	-4.04000000000000	-4	-3.96000000000000	-3.92000000000000	-3.88000000000000	-3.84000000000000	-3.80000000000000	-3.76000000000000	-3.72000000000000	-3.68000000000000	-3.64000000000000	-3.60000000000000	-3.56000000000000	-3.52000000000000	-3.48000000000000	-3.44000000000000	-3.40000000000000	-3.36000000000000	-3.32000000000000	-3.28000000000000	-3.24000000000000	-3.20000000000000	-3.16000000000000	-3.12000000000000	-3.08000000000000
1	-0.287122	-0.303597	-0.317972	-0.329885	-0.339127	-0.345497	-0.348857	-0.348389	-0.344512	-0.337917	-0.327337	-0.312538	-0.293056	-0.269816	-0.242433	-0.210424	-0.175933	-0.139791	-0.102214	-0.0648371	-0.0288795	0.00405623	0.0328683	0.056614	0.0742376	0.0855738	0.0903982	0.0885563	0.0802965	0.0659287	0.0459902	0.0222565	-0.00429887	-0.0331816	-0.0625573	-0.0918494	-0.119536	-0.144879	-0.168113	-0.188857	-0.206989	-0.222497	-0.235133	-0.24501	-0.251971	-0.254723	-0.252917	-0.247039	-0.236191
2	0.967298	0.91263	0.848953	0.780956	0.718961	0.667478	0.621893	0.586726	0.561678	0.545894	0.539026	0.537612	0.54068	0.542945	0.545313	0.547219	0.545676	0.540361	0.531355	0.518597	0.502254	0.482103	0.4592	0.434833	0.409805	0.384722	0.361288	0.340481	0.321925	0.30451	0.291107	0.280707	0.270014	0.259621	0.247731	0.234547	0.21995	0.202848	0.184741	0.166406	0.149486	0.135705	0.12677	0.124043	0.129324	0.142507	0.162984	0.18917	0.218051
3	-0.904268	-0.867189	-0.830324	-0.794072	-0.760268	-0.73194	-0.710726	-0.695814	-0.688504	-0.688916	-0.697391	-0.713661	-0.734291	-0.758571	-0.78663	-0.81556	-0.843554	-0.869122	-0.891294	-0.908804	-0.921012	-0.927978	-0.930156	-0.928254	-0.92338	-0.916892	-0.909336	-0.901121	-0.893042	-0.88588	-0.879002	-0.872157	-0.865679	-0.859696	-0.854173	-0.849311	-0.845473	-0.842612	-0.839787	-0.836738	-0.833495	-0.82897	-0.822447	-0.813349	-0.801234	-0.786473	-0.769779	-0.751594	-0.732966
4	-0.125763	-0.0602029	0.00504882	0.0666311	0.119463	0.159957	0.185653	0.195563	0.19031	0.171409	0.142347	0.106535	0.068005	0.0312584	-0.00155669	-0.0264172	-0.0412288	-0.0451758	-0.0374574	-0.0187194	0.00984116	0.0468478	0.0910146	0.137619	0.183567	0.227606	0.265124	0.29335	0.309739	0.313034	0.303463	0.282447	0.252134	0.215096	0.176456	0.139461	0.107231	0.0827985	0.0681401	0.0640606	0.0707116	0.0871227	0.112361	0.140938	0.169257	0.196056	0.216126	0.227884	0.229278
5	0.0807781	0.0698874	0.0570509	0.0423613	0.0259219	0.00774492	-0.0118679	-0.0325038	-0.0538601	-0.0753023	-0.0960342	-0.115018	-0.131152	-0.143276	-0.15029	-0.151325	-0.145786	-0.133453	-0.114565	-0.0898939	-0.0606784	-0.028916	0.00294092	0.0324018	0.0569032	0.0741881	0.0826735	0.0816926	0.0715542	0.0535459	0.0299022	0.00345357	-0.0227126	-0.0455904	-0.0628672	-0.0730991	-0.0757783	-0.0715549	-0.0620393	-0.0494508	-0.0362532	-0.0249229	-0.0175826	-0.0157251	-0.0200595	-0.0304682	-0.0461838	-0.0659401	-0.088178
6	-0.126842	-0.126773	-0.131251	-0.13856	-0.146401	-0.153073	-0.156544	-0.155448	-0.14905	-0.137436	-0.121	-0.100894	-0.0781899	-0.0548973	-0.0326709	-0.0125878	0.00386664	0.0160891	0.0234742	0.0258504	0.0239424	0.0184482	0.00964366	-0.00127416	-0.01335	-0.0256036	-0.0374563	-0.0474992	-0.0551705	-0.0606295	-0.0636182	-0.064499	-0.0634645	-0.0607693	-0.0565434	-0.0500189	-0.0422411	-0.0331651	-0.0216536	-0.00765352	0.00878562	0.0257165	0.0426755	0.0593771	0.0741104	0.0857183	0.0941735	0.0988898	0.0987177
7	0.621192	0.613477	0.61304	0.620004	0.633902	0.653745	0.67806	0.70586	0.730221	0.751177	0.770646	0.786425	0.799608	0.811368	0.823399	0.837335	0.853878	0.873569	0.896088	0.921293	0.946091	0.96812	0.988505	1.00529	1.01666	1.02249	1.02305	1.01928	1.01194	1.00123	0.988194	0.973579	0.957017	0.938152	0.918302	0.897372	0.874756	0.85	0.822764	0.793561	0.762254	0.729595	0.695371	0.659846	0.624141	0.588046	0.552127	0.517181	0.483279
8	-0.570927	-0.585378	-0.596927	-0.60524	-0.610723	-0.614014	-0.615477	-0.615613	-0.6148	-0.613358	-0.611459	-0.609487	-0.607669	-0.606163	-0.60503	-0.604303	-0.604714	-0.606657	-0.610565	-0.617044	-0.626688	-0.639839	-0.656775	-0.676941	-0.69864	-0.720421	-0.740897	-0.757718	-0.769229	-0.774632	-0.773567	-0.766876	-0.754368	-0.73819	-0.720716	-0.703474	-0.68854	-0.67742	-0.671122	-0.670374	-0.675011	-0.684209	-0.696807	-0.711842	-0.726661	-0.740061	-0.75171	-0.760018	-0.76459
9	-0.214293	-0.210594	-0.21177	-0.217201	-0.225755	-0.237381	-0.250975	-0.266696	-0.282965	-0.298947	-0.31515	-0.330948	-0.345628	-0.358452	-0.369695	-0.379354	-0.387168	-0.392363	-0.395135	-0.395681	-0.393699	-0.38903	-0.381707	-0.372226	-0.360466	-0.346858	-0.331674	-0.316815	-0.303016	-0.290619	-0.281142	-0.27517	-0.273265	-0.275524	-0.281835	-0.29206	-0.305051	-0.319864	-0.336775	-0.354514	-0.372502	-0.389882	-0.406265	-0.420848	-0.43282	-0.441504	-0.445661	-0.444276	-0.436038
10	-0.79211	-0.826393	-0.857113	-0.88153	-0.897376	-0.90335	-0.89877	-0.88367	-0.859053	-0.826717	-0.788948	-0.748767	-0.70941	-0.673666	-0.643769	-0.620981	-0.605394	-0.59604	-0.59111	-0.588325	-0.585618	-0.581256	-0.574556	-0.565898	-0.550036	-0.542184	-0.545746	-0.54882	-0.560693	-0.582626	-0.614832	-0.656086	-0.703942	-0.75454	-0.803452	-0.846687	-0.880743	-0.903309	-0.913483	-0.911752	-0.899864	-0.880369	-0.856146	-0.829994	-0.804235	-0.780602	-0.760124	-0.74306	-0.72914
[truncated: 328 more columns]

## Sheet: 2h
2h
Male responses onset
Time (sec) Animal #	-5	-4.96000000000000	-4.92000000000000	-4.88000000000000	-4.84000000000000	-4.80000000000000	-4.76000000000000	-4.72000000000000	-4.68000000000000	-4.64000000000000	-4.60000000000000	-4.56000000000000	-4.52000000000000	-4.48000000000000	-4.44000000000000	-4.40000000000000	-4.36000000000000	-4.32000000000000	-4.28000000000000	-4.24000000000000	-4.20000000000000	-4.16000000000000	-4.12000000000000	-4.08000000000000	-4.04000000000000	-4	-3.96000000000000	-3.92000000000000	-3.88000000000000	-3.84000000000000	-3.80000000000000	-3.76000000000000	-3.72000000000000	-3.68000000000000	-3.64000000000000	-3.60000000000000	-3.56000000000000	-3.52000000000000	-3.48000000000000	-3.44000000000000	-3.40000000000000	-3.36000000000000	-3.32000000000000	-3.28000000000000	-3.24000000000000	-3.20000000000000	-3.16000000000000	-3.12000000000000	-3.08000000000000
1	0.182123	0.196989	0.214841	0.235978	0.259869	0.285502	0.31145	0.336093	0.35791	0.375626	0.388301	0.395474	0.397135	0.393672	0.385761	0.374244	0.359959	0.34369	0.325965	0.307202	0.287574	0.269808	0.247731	0.222348	0.198661	0.174412	0.149993	0.125775	0.102024	0.0789596	0.0565858	0.0351512	0.0152572	-0.00280568	-0.0186856	-0.0319157	-0.0421964	-0.0493694	-0.0534704	-0.0549154	-0.0543262	-0.0524956	-0.0503003	-0.0485743	-0.0480201	-0.0491647	-0.0522628	-0.0573252	-0.0641646
2	0.00182509	0.00765207	0.0112114	0.0120139	0.00969432	0.0040783	-0.00476184	-0.0165126	-0.0307414	-0.0468313	-0.0640887	-0.0818563	-0.0995187	-0.116552	-0.13254	-0.147137	-0.160073	-0.171113	-0.180048	-0.186694	-0.190865	-0.192401	-0.19143	-0.188058	-0.182483	-0.175184	-0.166688	-0.157773	-0.149155	-0.141383	-0.134918	-0.130008	-0.126652	-0.124514	-0.123182	-0.122083	-0.120464	-0.117677	-0.113235	-0.107031	-0.0986694	-0.0883733	-0.0770113	-0.0649628	-0.052898	-0.0414719	-0.031269	-0.0227538	-0.0162566
3	-0.438754	-0.439349	-0.436269	-0.429787	-0.420115	-0.408112	-0.394653	-0.380007	-0.365175	-0.351114	-0.338067	-0.326424	-0.316519	-0.308711	-0.303444	-0.301103	-0.302126	-0.307229	-0.31665	-0.330395	-0.349071	-0.371966	-0.398151	-0.426753	-0.456343	-0.485571	-0.513724	-0.539446	-0.562076	-0.581368	-0.597084	-0.609443	-0.6187	-0.625447	-0.630405	-0.634276	-0.637717	-0.641331	-0.645363	-0.649877	-0.654586	-0.65872	-0.661692	-0.662545	-0.660582	-0.655059	-0.645635	-0.632829	-0.616495
4	-0.253057	-0.215784	-0.174557	-0.131226	-0.088057	-0.0474659	-0.0116673	0.0171542	0.0373352	0.0474285	0.0470354	0.0364814	0.0167697	-0.0102917	-0.0424736	-0.0771344	-0.111429	-0.1426	-0.167944	-0.184998	-0.191669	-0.186381	-0.168481	-0.13819	-0.0967429	-0.0464688	0.00962922	0.0677449	0.123691	0.173599	0.214323	0.243192	0.258578	0.260415	0.24969	0.228408	0.199368	0.165808	0.131148	0.0986862	0.0710386	0.0501061	0.0368424	0.0310072	0.0316611	0.037183	0.0454171	0.0540358	0.0607692
5	-0.518496	-0.476205	-0.444393	-0.426559	-0.424317	-0.436607	-0.461009	-0.496093	-0.538214	-0.582037	-0.623352	-0.660886	-0.692331	-0.716682	-0.733384	-0.744441	-0.751834	-0.756591	-0.760802	-0.765474	-0.771457	-0.778963	-0.787937	-0.798207	-0.809807	-0.822272	-0.835454	-0.849308	-0.863842	-0.87928	-0.895747	-0.913043	-0.931252	-0.950528	-0.970506	-0.990343	-1.00931	-1.02745	-1.04465	-1.06099	-1.07682	-1.09226	-1.10878	-1.12625	-1.14432	-1.16389	-1.18383	-1.20429	-1.22138
6	0.0630841	0.0567547	0.0572582	0.0640686	0.0775054	0.0965693	0.120063	0.145967	0.172347	0.19801	0.221538	0.239282	0.250694	0.255989	0.254461	0.247744	0.237674	0.227097	0.21933	0.217833	0.225661	0.24807	0.281885	0.324992	0.38233	0.44782	0.517415	0.586518	0.650286	0.704604	0.74646	0.773205	0.785017	0.782726	0.768627	0.745197	0.715842	0.684467	0.654469	0.629263	0.608917	0.592446	0.583148	0.577179	0.570539	0.561754	0.545399	0.519921	0.48325
7	0.0479572	0.0149734	-0.0126327	-0.0339438	-0.0477824	-0.054222	-0.0533269	-0.0456355	-0.0332446	-0.017962	-0.00324708	0.00854853	0.0158308	0.0166942	0.00976958	-0.00453266	-0.0250206	-0.0507118	-0.0793838	-0.109205	-0.13815	-0.166393	-0.193208	-0.217679	-0.240306	-0.261319	-0.280206	-0.295478	-0.305981	-0.311673	-0.31212	-0.307328	-0.298568	-0.28814	-0.277953	-0.269924	-0.266098	-0.267582	-0.27566	-0.289607	-0.308106	-0.331958	-0.358414	-0.386175	-0.414237	-0.439798	-0.462335	-0.478523	-0.487285
Male responses offset
Time (sec) Animal #	-5	-4.96000000000000	-4.92000000000000	-4.88000000000000	-4.84000000000000	-4.80000000000000	-4.76000000000000	-4.72000000000000	-4.68000000000000	-4.64000000000000	-4.60000000000000	-4.56000000000000	-4.52000000000000	-4.48000000000000	-4.44000000000000	-4.40000000000000	-4.36000000000000	-4.32000000000000	-4.28000000000000	-4.24000000000000	-4.20000000000000	-4.16000000000000	-4.12000000000000	-4.08000000000000	-4.04000000000000	-4	-3.96000000000000	-3.92000000000000	-3.88000000000000	-3.84000000000000	-3.80000000000000	-3.76000000000000	-3.72000000000000	-3.68000000000000	-3.64000000000000	-3.60000000000000	-3.56000000000000	-3.52000000000000	-3.48000000000000	-3.44000000000000	-3.40000000000000	-3.36000000000000	-3.32000000000000	-3.28000000000000	-3.24000000000000	-3.20000000000000	-3.16000000000000	-3.12000000000000	-3.08000000000000
1	0.394742	0.377461	0.359043	0.340345	0.322629	0.307181	0.29503	0.287092	0.28405	0.286347	0.294146	0.307297	0.325344	0.347472	0.37242	0.398605	0.424342	0.447955	0.4679	0.483159	0.493348	0.49856	0.499517	0.497353	0.49344	0.489291	0.486211	0.485197	0.486825	0.491081	0.49742	0.50494	0.512601	0.518977	0.523162	0.525041	0.525048	0.524296	0.524537	0.527799	0.535913	0.550445	0.571731	0.599142	0.631477	0.666714	0.702193	0.735291	0.764123
2	0.885248	0.874696	0.863542	0.851679	0.839153	0.826251	0.813109	0.800126	0.787735	0.776162	0.765729	0.756619	0.748793	0.742188	0.73672	0.732366	0.72913	0.727051	0.726152	0.726423	0.727759	0.729962	0.732769	0.735866	0.738954	0.741791	0.744166	0.746033	0.747475	0.748561	0.749426	0.75027	0.751323	0.752814	0.75501	0.758252	0.762888	0.769242	0.777623	0.788248	0.801283	0.816575	0.833768	0.852594	0.872505	0.892779	0.912595	0.931105	0.947461
3	1.31221	1.35698	1.39246	1.4211	1.44388	1.46248	1.47709	1.48766	1.49405	1.49534	1.49091	1.48027	1.46409	1.44304	1.41777	1.38981	1.36053	1.33095	1.30158	1.27203	1.24347	1.21515	1.18571	1.15479	1.12165	1.08676	1.04959	1.00966	0.968297	0.925763	0.885354	0.848018	0.813241	0.783037	0.7569	0.737078	0.723278	0.713032	0.706464	0.701676	0.697831	0.693434	0.686454	0.67596	0.662069	0.645165	0.624688	0.601164	0.575915
4	0.52377	0.537371	0.550043	0.56033	0.568567	0.576011	0.582546	0.588657	0.594833	0.601449	0.608671	0.616537	0.625456	0.636292	0.650229	0.668512	0.692465	0.723477	0.762508	0.80937	0.863763	0.923772	0.986906	1.05072	1.11216	1.16933	1.21972	1.26224	1.29684	1.32312	1.34122	1.35272	1.35862	1.36011	1.35891	1.35666	1.35492	1.35515	1.35864	1.36615	1.37763	1.39228	1.40864	1.42484	1.43899	1.44955	1.45572	1.45754	1.45585
5	1.3311	1.32584	1.33063	1.34488	1.36782	1.39649	1.42743	1.45828	1.48617	1.50895	1.52508	1.53535	1.54113	1.54574	1.55033	1.55968	1.5765	1.59837	1.62532	1.65534	1.68269	1.70518	1.72089	1.72448	1.72096	1.71018	1.69017	1.66	1.62776	1.59476	1.55652	1.51712	1.47532	1.43648	1.39907	1.36267	1.33225	1.30772	1.28947	1.27696	1.2693	1.26575	1.26475	1.26576	1.26836	1.27204	1.27696	1.28293	1.29328
6	1.74203	1.74084	1.73242	1.71504	1.68926	1.65609	1.61627	1.57188	1.52489	1.479	1.43574	1.39466	1.35662	1.32315	1.29508	1.2717	1.25293	1.24046	1.23493	1.23634	1.2464	1.26538	1.29392	1.32787	1.36595	1.40921	1.45383	1.49981	1.54169	1.57726	1.60937	1.63414	1.65424	1.66828	1.67524	1.67662	1.67339	1.66727	1.65756	1.64404	1.62632	1.59924	1.56475	1.5228	1.46821	1.40374	1.32932	1.24987	1.16981
7	0.201212	0.223603	0.241056	0.251329	0.253507	0.248512	0.237244	0.221818	0.205888	0.191851	0.181608	0.177921	0.181537	0.192244	0.211107	0.237335	0.268602	0.303219	0.338116	0.373213	0.408406	0.441973	0.473438	0.503657	0.533426	0.562662	0.590082	0.614354	0.632813	0.64214	0.639909	0.623453	0.592692	0.54765	0.487946	0.419964	0.349129	0.277661	0.211292	0.153705	0.10607	0.0700101	0.0446942	0.0268129	0.0134365	0.00206972	-0.0101721	-0.0251508	-0.0434691
Female responses offset
Time (sec) Animal #	-5	-4.96000000000000	-4.92000000000000	-4.88000000000000	-4.84000000000000	-4.80000000000000	-4.76000000000000	-4.72000000000000	-4.68000000000000	-4.64000000000000	-4.60000000000000	-4.56000000000000	-4.52000000000000	-4.48000000000000	-4.44000000000000	-4.40000000000000	-4.36000000000000	-4.32000000000000	-4.28000000000000	-4.24000000000000	-4.20000000000000	-4.16000000000000	-4.12000000000000	-4.08000000000000	-4.04000000000000	-4	-3.96000000000000	-3.92000000000000	-3.88000000000000	-3.84000000000000	-3.80000000000000	-3.76000000000000	-3.72000000000000	-3.68000000000000	-3.64000000000000	-3.60000000000000	-3.56000000000000	-3.52000000000000	-3.48000000000000	-3.44000000000000	-3.40000000000000	-3.36000000000000	-3.32000000000000	-3.28000000000000	-3.24000000000000	-3.20000000000000	-3.16000000000000	-3.12000000000000	-3.08000000000000
1	2.44491	2.47482	2.50719	2.54003	2.57217	2.60324	2.63356	2.66401	2.69504	2.72757	2.76233	2.7992	2.83748	2.87613	2.91356	2.94699	2.9746	2.99496	3.00674	3.00971	3.00453	2.9926	2.97583	2.95635	2.9361	2.91646	2.89822	2.88133	2.8651	2.84829	2.82952	2.80778	2.78279	2.75529	2.72691	2.7006	2.67877	2.66444	2.66123	2.67061	2.69287	2.72559	2.7662	2.81061	2.85338	2.88993	2.91599	2.92853	2.92592
2	1.68544	1.65682	1.62775	1.5995	1.57286	1.54835	1.52633	1.50656	1.48837	1.47124	1.45465	1.43789	1.42046	1.40199	1.38233	1.36154	1.3398	1.31761	1.29559	1.2744	1.25481	1.23749	1.22311	1.21209	1.20452	1.20018	1.19864	1.19901	1.2003	1.20146	1.20157	1.20016	1.19674	1.19111	1.18339	1.17395	1.16345	1.15268	1.14249	1.13376	1.12727	1.12365	1.12333	1.12638	1.13259	1.14144	1.15207	1.16363	1.17508
3	2.47461	2.53414	2.58156	2.61566	2.63457	2.63852	2.62864	2.60438	2.56726	2.52125	2.46723	2.41075	2.35511	2.30336	2.26068	2.22777	2.20451	2.18824	2.17658	2.16514	2.14892	2.12444	2.08963	2.04339	1.98714	1.92334	1.85722	1.79385	1.73644	1.68967	1.65503	1.63435	1.62586	1.62568	1.6312	1.63914	1.64586	1.64909	1.64793	1.64221	1.63278	1.62169	1.61117	1.60301	1.60001	1.60541	1.61966	1.64366	1.67889
4	2.95116	2.8813	2.80025	2.71154	2.62013	2.53146	2.45093	2.38313	2.33096	2.29592	2.27749	2.27327	2.2793	2.29127	2.30488	2.31632	2.32267	2.32226	2.31476	2.30084	2.28213	2.26095	2.23986	2.22123	2.20719	2.19895	2.19654	2.20022	2.20835	2.21905	2.23094	2.242	2.25066	2.25628	2.25867	2.25817	2.25512	2.25146	2.24785	2.24462	2.2429	2.24309	2.24567	2.2512	2.2608	2.27503	2.29472	2.32219	2.3591
5	0.101814	0.154067	0.210574	0.264676	0.31327	0.357093	0.391597	0.41624	0.431705	0.437733	0.436352	0.428727	0.415754	0.399437	0.380794	0.362143	0.345262	0.332317	0.325528	0.326756	0.337017	0.356382	0.38389	0.417688	0.45534	0.492889	0.529107	0.561643	0.586875	0.603969	0.611227	0.612121	0.606857	0.594266	0.577807	0.560088	0.542582	0.528526	0.52083	0.523985	0.538334	0.56616	0.610963	0.672146	0.750105	0.838269	0.932296	1.03147	1.12775
6	1.47601	1.44091	1.41001	1.38355	1.36451	1.3531	1.34964	1.35663	1.37466	1.40128	1.4316	1.46803	1.50929	1.55366	1.59845	1.64023	1.67865	1.71367	1.7416	1.75869	1.76412	1.75659	1.73455	1.69817	1.65087	1.59442	1.5351	1.48137	1.44367	1.42721	1.43876	1.47946	1.55005	1.64719	1.76253	1.89012	2.01509	2.12628	2.21618	2.2786	2.31179	2.31366	2.28792	2.2419	2.18269	2.11359	2.04281	1.97302	1.90676
7	5.04283	5.2491	5.46432	5.67474	5.86648	6.02806	6.15205	6.22193	6.23382	6.1938	6.10434	5.97018	5.80467	5.62838	5.45159	5.27971	5.12803	5.00648	4.91501	4.85343	4.81776	4.80695	4.81122	4.82368	4.84077	4.85334	4.86188	4.86031	4.84553	4.82341	4.79197	4.75311	4.70667	4.65246	4.58888	4.51258	4.42291	4.31774	4.19386	4.05201	3.89556	3.72829	3.55348	3.37818	3.21003	3.05396	2.91627	2.7991	2.70372
Pup responses onset
Time (sec) Animal #	-5	-4.96000000000000	-4.92000000000000	-4.88000000000000	-4.84000000000000	-4.80000000000000	-4.76000000000000	-4.72000000000000	-4.68000000000000	-4.64000000000000	-4.60000000000000	-4.56000000000000	-4.52000000000000	-4.48000000000000	-4.44000000000000	-4.40000000000000	-4.36000000000000	-4.32000000000000	-4.28000000000000	-4.24000000000000	-4.20000000000000	-4.16000000000000	-4.12000000000000	-4.08000000000000	-4.04000000000000	-4	-3.96000000000000	-3.92000000000000	-3.88000000000000	-3.84000000000000	-3.80000000000000	-3.76000000000000	-3.72000000000000	-3.68000000000000	-3.64000000000000	-3.60000000000000	-3.56000000000000	-3.52000000000000	-3.48000000000000	-3.44000000000000	-3.40000000000000	-3.36000000000000	-3.32000000000000	-3.28000000000000	-3.24000000000000	-3.20000000000000	-3.16000000000000	-3.12000000000000	-3.08000000000000
1	0.20123	0.208442	0.212806	0.213672	0.210734	0.203989	0.193666	0.180345	0.164698	0.147448	0.129265	0.111028	0.0925673	0.074268	0.0573695	0.0421957	0.029648	0.0207391	0.0166508	0.0185725	0.0273165	0.0432407	0.0659651	0.0943101	0.126338	0.159512	0.19092	0.217686	0.237367	0.248337	0.25008	0.243352	0.23011	0.213331	0.196549	0.183248	0.176433	0.178019	0.188828	0.208167	0.233975	0.26317	0.292066	0.317215	0.335486	0.3446	0.343119	0.331033	0.309509
2	-0.2209	-0.233406	-0.245772	-0.257966	-0.269938	-0.281628	-0.292942	-0.303761	-0.313942	-0.323319	-0.331706	-0.338902	-0.344715	-0.348958	-0.351516	-0.352349	-0.351489	-0.349018	-0.345009	-0.33958	-0.332818	-0.324739	-0.315315	-0.304556	-0.29255	-0.279465	-0.265636	-0.251614	-0.238083	-0.225739	-0.21532	-0.207478	-0.202826	-0.201695	-0.204108	-0.209885	-0.218604	-0.229651	-0.242326	-0.256008	-0.270069	-0.283906	-0.297132	-0.309457	-0.320784	-0.331031	-0.340201	-0.348394	-0.355672
3	0.0543234	0.0526644	0.0513288	0.0504822	0.0505394	0.0516413	0.0536905	0.056425	0.0599561	0.0629413	0.0646878	0.0658563	0.0654099	0.0644579	0.0617886	0.0581964	0.0556878	0.0547919	0.0566615	0.0624692	0.0733189	0.0897537	0.111799	0.139197	0.171301	0.20656	0.243433	0.27984	0.314377	0.344265	0.368002	0.385921	0.396681	0.401033	0.399814	0.393754	0.385347	0.376436	0.367281	0.359039	0.351759	0.346286	0.34128	0.33542	0.328545	0.3195	0.307937	0.293901	0.278185
4	0.248212	0.224108	0.202809	0.185418	0.173094	0.166865	0.167059	0.173617	0.186153	0.20277	0.221401	0.240098	0.256709	0.269652	0.277894	0.281077	0.279513	0.274139	0.26634	0.257666	0.250077	0.245168	0.243805	0.246402	0.252738	0.261967	0.272851	0.283826	0.293239	0.299527	0.301417	0.298063	0.289296	0.275581	0.25788	0.237893	0.217584	0.198824	0.183507	0.173146	0.168548	0.170051	0.177447	0.190082	0.207002	0.227043	0.24903	0.271858	0.29449
5	0.336406	0.262654	0.199288	0.141369	0.0945814	0.0602567	0.0369514	0.0229829	0.0158441	0.0121606	0.0107533	0.00831086	0.0018143	-0.00995443	-0.0284232	-0.0545595	-0.0871099	-0.126328	-0.172952	-0.226078	-0.285218	-0.347206	-0.413075	-0.485617	-0.560618	-0.636628	-0.713184	-0.786644	-0.854035	-0.910945	-0.953188	-0.97714	-0.978316	-0.953841	-0.901463	-0.820675	-0.714494	-0.584039	-0.437074	-0.281896	-0.126434	0.0184885	0.144417	0.241896	0.304343	0.32932	0.316163	0.265085	0.180763
6	-0.543732	-0.50324	-0.457558	-0.40965	-0.362575	-0.317845	-0.277438	-0.243245	-0.217289	-0.199189	-0.18817	-0.184293	-0.185854	-0.191792	-0.201966	-0.214925	-0.229788	-0.245596	-0.262775	-0.280208	-0.296922	-0.312352	-0.326413	-0.338736	-0.348319	-0.355195	-0.359596	-0.361787	-0.362519	-0.363821	-0.367276	-0.374309	-0.38597	-0.403171	-0.426446	-0.455085	-0.487205	-0.520904	-0.553954	-0.583612	-0.608542	-0.626051	-0.635056	-0.635658	-0.627938	-0.613416	-0.593733	-0.571371	-0.5488
7	0.138376	0.104483	0.0773776	0.0516412	0.0265752	-0.000222319	-0.0297871	-0.0623641	-0.0979166	-0.135253	-0.170706	-0.201252	-0.224456	-0.236698	-0.236386	-0.222476	-0.194712	-0.155874	-0.106773	-0.0547717	-0.00400002	0.043169	0.0813973	0.107991	0.120236	0.117379	0.099259	0.066311	0.0218453	-0.0314891	-0.0924539	-0.157461	-0.223693	-0.288875	-0.349717	-0.402512	-0.44623	-0.479279	-0.500443	-0.509405	-0.504786	-0.48779	-0.460476	-0.423745	-0.38118	-0.336786	-0.292144	-0.250625	-0.212708
Pup responses offset
Time (sec) Animal #	-5	-4.96000000000000	-4.92000000000000	-4.88000000000000	-4.84000000000000	-4.80000000000000	-4.76000000000000	-4.72000000000000	-4.68000000000000	-4.64000000000000	-4.60000000000000	-4.56000000000000	-4.52000000000000	-4.48000000000000	-4.44000000000000	-4.40000000000000	-4.36000000000000	-4.32000000000000	-4.28000000000000	-4.24000000000000	-4.20000000000000	-4.16000000000000	-4.12000000000000	-4.08000000000000	-4.04000000000000	-4	-3.96000000000000	-3.92000000000000	-3.88000000000000	-3.84000000000000	-3.80000000000000	-3.76000000000000	-3.72000000000000	-3.68000000000000	-3.64000000000000	-3.60000000000000	-3.56000000000000	-3.52000000000000	-3.48000000000000	-3.44000000000000	-3.40000000000000	-3.36000000000000	-3.32000000000000	-3.28000000000000	-3.24000000000000	-3.20000000000000	-3.16000000000000	-3.12000000000000	-3.08000000000000
1	1.19981	1.19589	1.19604	1.20101	1.2106	1.22367	1.23835	1.25232	1.26304	1.26835	1.2668	1.2579	1.24209	1.2212	1.19792	1.1744	1.15326	1.13777	1.12962	1.12983	1.13903	1.1565	1.18037	1.20857	1.23844	1.26731	1.29235	1.31137	1.32302	1.32657	1.32221	1.31083	1.29392	1.27326	1.25077	1.22817	1.20666	1.18696	1.16922	1.15298	1.1377	1.12259	1.10666	1.08922	1.06992	1.04868	1.02572	1.00146	0.976633
2	0.0438149	0.0415449	0.0392955	0.0372762	0.0355885	0.034316	0.0334034	0.0328427	0.0322793	0.0313433	0.0298877	0.027653	0.0244891	0.0203129	0.0151031	0.008887	0.00173979	-0.0062395	-0.0150006	-0.0245105	-0.0347636	-0.0457574	-0.0574959	-0.0698296	-0.0825162	-0.0952886	-0.10775	-0.119456	-0.129972	-0.138961	-0.146224	-0.151621	-0.155198	-0.157136	-0.157604	-0.156728	-0.154502	-0.150915	-0.145858	-0.139108	-0.130577	-0.120357	-0.108764	-0.0963713	-0.083953	-0.0725373	-0.0631551	-0.0566723	-0.0537751
3	0.576922	0.607717	0.636293	0.660164	0.677715	0.686645	0.687386	0.679588	0.664044	0.643938	0.621243	0.599492	0.580417	0.565036	0.55427	0.548497	0.545644	0.543638	0.540947	0.535134	0.523927	0.505738	0.480184	0.448013	0.410213	0.367442	0.325736	0.287148	0.252	0.22295	0.20176	0.189734	0.1867	0.192196	0.205858	0.226351	0.252466	0.282844	0.314895	0.346048	0.371836	0.39031	0.400202	0.399895	0.389361	0.369498	0.342057	0.308925	0.272445
4	1.65876	1.64276	1.62495	1.60522	1.58403	1.56233	1.5413	1.5221	1.50571	1.49289	1.48381	1.47847	1.47655	1.47738	1.48041	1.48527	1.49158	1.49888	1.50711	1.51554	1.52337	1.52989	1.53362	1.5336	1.52919	1.51991	1.50609	1.4891	1.47049	1.45197	1.43538	1.42228	1.41369	1.40981	1.40998	1.41282	1.4167	1.41976	1.42028	1.41709	1.40964	1.39816	1.38345	1.36671	1.34922	1.33192	1.3153	1.29882	1.28134
5	-0.181137	-0.160986	-0.138743	-0.114716	-0.0902628	-0.065505	-0.0401217	-0.0144441	0.0113115	0.036715	0.0609785	0.0826683	0.0999068	0.110921	0.113952	0.106948	0.0887844	0.0602961	0.0205901	-0.0321117	-0.0952031	-0.163063	-0.233701	-0.304041	-0.368999	-0.4236	-0.464047	-0.487187	-0.492422	-0.479545	-0.451008	-0.410875	-0.360453	-0.303373	-0.24363	-0.184799	-0.129676	-0.0814493	-0.0432129	-0.0180085	-0.00741277	-0.0119752	-0.0321564	-0.0676317	-0.116006	-0.172254	-0.234334	-0.298883	-0.361419
6	1.48432	1.44514	1.39786	1.34515	1.29027	1.23701	1.19003	1.15357	1.13236	1.12861	1.14208	1.17305	1.21907	1.27621	1.33923	1.40329	1.46139	1.50941	1.5419	1.55594	1.55287	1.5337	1.50253	1.46538	1.42889	1.39756	1.37835	1.37591	1.39244	1.42797	1.4809	1.54519	1.61508	1.68505	1.74962	1.80356	1.84445	1.86712	1.87293	1.86477	1.84459	1.8157	1.78256	1.74724	1.71343	1.68658	1.667	1.65419	1.64721
7	1.5787	1.61295	1.62245	1.60526	1.56226	1.4952	1.40785	1.30952	1.2068	1.10696	1.01511	0.93594	0.876969	0.837864	0.816203	0.811136	0.821659	0.847151	0.881618	0.921012	0.962401	1.00654	1.05138	1.08496	1.10782	1.12103	1.123	1.11274	1.09218	1.06426	1.03103	0.997396	0.968572	0.94864	0.935601	0.931258	0.936706	0.951564	0.972983	0.996901	1.02019	1.04123	1.05932	1.07211	1.08066	1.08626	1.09186	1.10241	1.11769
Object responses onset
Time (sec) Animal #	-5	-4.96000000000000	-4.92000000000000	-4.88000000000000	-4.84000000000000	-4.80000000000000	-4.76000000000000	-4.72000000000000	-4.68000000000000	-4.64000000000000	-4.60000000000000	-4.56000000000000	-4.52000000000000	-4.48000000000000	-4.44000000000000	-4.40000000000000	-4.36000000000000	-4.32000000000000	-4.28000000000000	-4.24000000000000	-4.20000000000000	-4.16000000000000	-4.12000000000000	-4.08000000000000	-4.04000000000000	-4	-3.96000000000000	-3.92000000000000	-3.88000000000000	-3.84000000000000	-3.80000000000000	-3.76000000000000	-3.72000000000000	-3.68000000000000	-3.64000000000000	-3.60000000000000	-3.56000000000000	-3.52000000000000	-3.48000000000000	-3.44000000000000	-3.40000000000000	-3.36000000000000	-3.32000000000000	-3.28000000000000	-3.24000000000000	-3.20000000000000	-3.16000000000000	-3.12000000000000	-3.08000000000000
1	0.125138	0.122015	0.117651	0.112281	0.10625	0.100093	0.094393	0.0897098	0.0865837	0.0854198	0.0863888	0.0894406	0.0942478	0.100338	0.106835	0.112629	0.116837	0.118559	0.117165	0.112397	0.104364	0.0934833	0.0807328	0.0673792	0.0545125	0.0432609	0.034715	0.0297581	0.0289337	0.0325432	0.0405631	0.0528013	0.0683093	0.0857639	0.10398	0.121363	0.136342	0.147663	0.154533	0.156748	0.154818	0.149914	0.143718	0.138231	0.13548	0.137225	0.144595	0.158247	0.178109
2	-0.517395	-0.509959	-0.502401	-0.494893	-0.487435	-0.480018	-0.472728	-0.465604	-0.458747	-0.452168	-0.445816	-0.439573	-0.43323	-0.426613	-0.419576	-0.411757	-0.402943	-0.392992	-0.381933	-0.369923	-0.357196	-0.344159	-0.331236	-0.318791	-0.307155	-0.296568	-0.287155	-0.278945	-0.271878	-0.265791	-0.260595	-0.256252	-0.252624	-0.24974	-0.247771	-0.247018	-0.247827	-0.250416	-0.254989	-0.261633	-0.27019	-0.280336	-0.291704	-0.303795	-0.316031	-0.327831	-0.338575	-0.347712	-0.354846
3	-0.286734	-0.268091	-0.245707	-0.220669	-0.193302	-0.162851	-0.129769	-0.0936397	-0.0555054	-0.0153474	0.0271927	0.0701519	0.11201	0.151645	0.187322	0.216041	0.235622	0.244208	0.240289	0.22285	0.191913	0.149345	0.0976309	0.0398856	-0.0201556	-0.0785844	-0.130894	-0.174607	-0.208189	-0.230699	-0.242324	-0.243954	-0.237945	-0.226684	-0.21319	-0.200177	-0.190023	-0.18426	-0.183653	-0.186991	-0.193319	-0.200727	-0.20597	-0.207032	-0.201344	-0.187918	-0.166876	-0.138619	-0.10653
4	-0.144832	-0.154358	-0.15879	-0.157107	-0.148538	-0.132737	-0.109918	-0.0809425	-0.0474648	-0.0117613	0.0234008	0.0552081	0.080943	0.0987263	0.106644	0.104217	0.0920395	0.0717605	0.0458608	0.016674	-0.0131338	-0.0410743	-0.0648562	-0.0826076	-0.0934118	-0.0964123	-0.0912038	-0.0776823	-0.0557466	-0.0253238	0.013715	0.0614475	0.117692	0.182019	0.252781	0.327575	0.403758	0.477905	0.546604	0.606694	0.655712	0.691962	0.714712	0.724119	0.720975	0.7067	0.683056	0.651863	0.615481
5	0.674691	0.654231	0.643069	0.643098	0.653224	0.669455	0.688274	0.705179	0.715936	0.717111	0.706048	0.683477	0.650593	0.609131	0.563199	0.515825	0.471897	0.435415	0.407548	0.390233	0.384179	0.389115	0.402998	0.423526	0.448658	0.47542	0.5016	0.524593	0.54269	0.555929	0.563184	0.56548	0.562946	0.555024	0.543823	0.532483	0.517923	0.503006	0.490193	0.480219	0.474269	0.469943	0.466406	0.464191	0.460466	0.456031	0.449435	0.439396	0.427242
6	0.619579	0.570541	0.511525	0.447259	0.383385	0.324296	0.273454	0.234254	0.209229	0.199279	0.203513	0.22229	0.252091	0.290788	0.337027	0.38586	0.434486	0.478287	0.514099	0.537877	0.546243	0.539577	0.517194	0.477999	0.425289	0.361226	0.289807	0.215745	0.142853	0.0762885	0.0203432	-0.0208575	-0.0451563	-0.0497711	-0.0353522	-0.00375639	0.0426043	0.101661	0.165726	0.229913	0.291931	0.346963	0.392465	0.426285	0.4486	0.461317	0.466915	0.466251	0.463737
7	0.309372	0.355653	0.398238	0.438544	0.48126	0.526661	0.575714	0.626876	0.678785	0.72896	0.774052	0.809548	0.831976	0.840111	0.833328	0.811891	0.778005	0.737619	0.695703	0.655678	0.622861	0.601847	0.59478	0.601881	0.621908	0.653117	0.690595	0.73064	0.769352	0.803074	0.830622	0.850248	0.861446	0.864291	0.859119	0.846459	0.82667	0.799682	0.765652	0.724563	0.679573	0.633407	0.585715	0.539001	0.494576	0.454995	0.420638	0.390573	0.365413
Object responses offset
Time (sec) Animal #	-5	-4.96000000000000	-4.92000000000000	-4.88000000000000	-4.84000000000000	-4.80000000000000	-4.76000000000000	-4.72000000000000	-4.68000000000000	-4.64000000000000	-4.60000000000000	-4.56000000000000	-4.52000000000000	-4.48000000000000	-4.44000000000000	-4.40000000000000	-4.36000000000000	-4.32000000000000	-4.28000000000000	-4.24000000000000	-4.20000000000000	-4.16000000000000	-4.12000000000000	-4.08000000000000	-4.04000000000000	-4	-3.96000000000000	-3.92000000000000	-3.88000000000000	-3.84000000000000	-3.80000000000000	-3.76000000000000	-3.72000000000000	-3.68000000000000	-3.64000000000000	-3.60000000000000	-3.56000000000000	-3.52000000000000	-3.48000000000000	-3.44000000000000	-3.40000000000000	-3.36000000000000	-3.32000000000000	-3.28000000000000	-3.24000000000000	-3.20000000000000	-3.16000000000000	-3.12000000000000	-3.08000000000000
1	0.337675	0.334876	0.320699	0.294986	0.258678	0.213903	0.16379	0.112142	0.063035	0.0203615	-0.0127049	-0.0336937	-0.0413526	-0.0356838	-0.017753	0.0105103	0.0467185	0.0879594	0.131132	0.173273	0.211641	0.243933	0.268378	0.283784	0.289573	0.285645	0.27246	0.250932	0.222327	0.188272	0.150564	0.111363	0.0729789	0.0377544	0.00806433	-0.0137685	-0.0259939	-0.0275959	-0.0182124	0.00164243	0.0297854	0.0639033	0.101842	0.138528	0.169877	0.192867	0.205095	0.205866	0.195478
2	0.321523	0.32703	0.329717	0.329453	0.326309	0.320549	0.312593	0.302975	0.292283	0.281098	0.269975	0.259697	0.250468	0.242485	0.235916	0.230443	0.225913	0.222072	0.218597	0.215275	0.211945	0.208513	0.204992	0.201541	0.198354	0.195578	0.193329	0.191627	0.190389	0.189409	0.188449	0.187233	0.18554	0.183255	0.18033	0.176795	0.172765	0.168398	0.16389	0.159479	0.15523	0.151146	0.14727	0.143563	0.139955	0.136346	0.132599	0.128751	0.124747
3	0.225397	0.205688	0.187774	0.172037	0.159202	0.149193	0.142473	0.139041	0.138961	0.142965	0.151792	0.165143	0.183162	0.206937	0.235788	0.269939	0.308402	0.350724	0.396552	0.444423	0.493035	0.540121	0.584009	0.623464	0.657126	0.684007	0.703247	0.714876	0.718843	0.716474	0.708587	0.695988	0.680153	0.662425	0.644497	0.627601	0.612763	0.60121	0.593018	0.58809	0.584844	0.581632	0.57706	0.569214	0.557438	0.541627	0.52158	0.498588	0.473403
4	1.28095	1.28825	1.28419	1.26785	1.24002	1.20226	1.15737	1.10887	1.06057	1.01607	0.978357	0.949397	0.929717	0.918604	0.914149	0.913288	0.912381	0.907888	0.896694	0.877393	0.850164	0.816413	0.779472	0.743853	0.714668	0.696981	0.695075	0.711917	0.748879	0.80551	0.879416	0.966394	1.06066	1.15539	1.24322	1.31692	1.37069	1.40099	1.40675	1.38966	1.35409	1.30642	1.25373	1.20321	1.16097	1.13091	1.11569	1.11523	1.12684
5	0.513766	0.482393	0.430058	0.358708	0.274213	0.182562	0.0883573	-0.000411354	-0.07753	-0.137629	-0.177546	-0.196171	-0.195467	-0.178616	-0.149446	-0.112833	-0.0770155	-0.0484218	-0.0262601	-0.0141945	-0.0151614	-0.027625	-0.049716	-0.0784897	-0.111589	-0.146105	-0.179381	-0.209785	-0.236509	-0.260451	-0.282997	-0.304995	-0.330961	-0.363901	-0.404563	-0.455482	-0.514601	-0.580437	-0.652238	-0.725315	-0.794539	-0.854237	-0.899075	-0.927642	-0.937208	-0.928453	-0.901195	-0.857132	-0.802672
6	0.581334	0.57881	0.574426	0.565253	0.558229	0.548938	0.537234	0.518347	0.492147	0.458952	0.416882	0.368488	0.317846	0.269534	0.222227	0.178375	0.147083	0.131906	0.12882	0.13834	0.159783	0.190562	0.22836	0.265654	0.298521	0.324207	0.338535	0.337381	0.322473	0.29528	0.255953	0.210943	0.162134	0.119414	0.0867499	0.0669314	0.0643574	0.0763109	0.101368	0.137305	0.175733	0.212307	0.242987	0.262186	0.268712	0.261511	0.24189	0.21327	0.179232
7	-0.732987	-0.742008	-0.749545	-0.755329	-0.759902	-0.763283	-0.765119	-0.764681	-0.763194	-0.760345	-0.756293	-0.751259	-0.745662	-0.739543	-0.732473	-0.725037	-0.718452	-0.710663	-0.703279	-0.698312	-0.694679	-0.691815	-0.690858	-0.690802	-0.691771	-0.69308	-0.693615	-0.694177	-0.693968	-0.694426	-0.69606	-0.697845	-0.699329	-0.699233	-0.697774	-0.693006	-0.683102	-0.66822	-0.647397	-0.623037	-0.596668	-0.568567	-0.541705	-0.516322	-0.49314	-0.47283	-0.454409	-0.436023	-0.415036
[truncated: 577 more columns]

## Sheet: 2i
2i
Male	Female	Pup	Object
4.7366	1.8117	-0.0597	1.1819
4.8193	0.2716	1.4738	1.8087
2.8957	0.4543	-0.1395	0.9494
6.8431	0.0648	1.3723	0.4498
3.3687	-0.0166	0.0954	2.9487
3.4072	0.3281	2.4804	1.1227
6.0346	0.9187	1.1052	1.8772
0.5336	1.9681	0.6203	0.2137
1.3592	0.5853	-0.0726	0.5005
9.5639	0.2297	1.7976	0.1874

## Sheet: 2j
2j
Female	Male	Pup	Object
5.6666	1.4691	2.8978	1.0687
3.8423	2.6889	3.1552	1.7895
6.1186	2.6012	3.2884	2.4324
4.3319	1.1706	4.006	0.6652
3.542	4.9638	1.2846	1.4428
3.6503	2.8043	3.4601	2.0077
7.3237	1.6269	4.0279	1.8538

## Sheet: 2k
2k
	Foxp2										Dbx1
male PI	1	1	1	0.993222	1	0.974935	0.818634	-1	0.681072	1	-0.509086	0.0917553	-0.257061	-0.343985	0.613918	-0.0467817	-0.951691
female PI	-1	-1	-1	-0.884609	-0.656649	-1	-0.710768	1	1	-1	0.485302	0.694734	0.211116	0.398576	0.253105	0.0348031	0.696924
pup PI	-1	-0.59729	-1	-1	-0.76937	-0.112885	-0.675313	-1	-1	-1	-0.150962	-1	0.00964416	-0.159052	-1	0.0108128	-0.197526

## Sheet: Statistics
Fig.	Panel	Sample size	No. of cohorts	Normality test	Test	Results
2	d	n=3 mice for each group	1	assum to pass	Two-tailed unpaired t-test	p<0.0001, t=43.28, df=4.
2	g	n=10 mice	3	assum to pass	One sample t-test and Wilcoxon test followed by Original FDR method of Benjamini and Hochberg. Null hypothesis: Fz=0.	q<0.05: Onset PSTHs: Male: 0.92 - 6.96s, 7.44-10s; Female: none; Pup: none; Object: 0.64-1.28. Offset PSTHs: Male: 0-10s; Female: none; Pup: none; Object: none.
2	h	n=7 mice	4	assum to pass	One sample t-test and Wilcoxon test followed by Original FDR method of Benjamini and Hochberg. Null hypothesis: Fz=0.	q<0.05: Male: -2.56--2.4, -0.16-7.04, 7.36-8.08; Female: -3.32--3.32s, 0.12-10s; Pup: none; Object: none. Offset PSTHs: Female: 0-0.28s; Male: none; Pup: none; Object: none.
2	i	n=10 mice	3	passed: Kolmogorov-Smirnov test	One-way repeated measures ANOVA with Tukey's multiple comparison test	p<0.0001, F(3, 27)=13.08, df=3. Tukey's multiple comparisons test: p=0.9048 (object vs female), p=0.0003 (object vs male), p=0.9815 (object vs pup), p=female vs male (<0.0001), p=0.9903 (female vs pup), p=0.0001 (male vs pup).
2	j	n=7 mice	4	passed: Kolmogorov-Smirnov test	One-way repeated measures ANOVA with Tukey's multiple comparison test	p=0.0004, F(3, 18)=9.897. Tukey's multiple comparisons test: p=0.0003 (object vs female), p=0.5329 (object vs male), p=0.1023 (object vs pup), p=0.0056 (female vs male), p=0.0536 (female vs pup), p=0.7038 (male vs pup).
2	k	n=10 Foxp2 group; n=7 Dbx1 group	Foxp2: 3, Dbx1: 4	assum to pass	Two-way repeated measures ANOVA with Sidak's multiple comparisons	F(2, 30)=9.487, df=2, p=0.0006 (interaction term). Sidak's multiple comparisons test: p=0.0003 (Foxp2: male PI vs female PI), p<0.0001 (Foxp2: male PI vs pup PI), p=0.6850 (Foxp2: female PI vs pup PI), p=0.2513 (Dbx1: male PI vs female PI), P=0.9588 (Dbx1: male PI vs pup PI), p=0.1048 (Dbx1: female PI vs pup PI), p=0.0028 (Male PI: Foxp2 vs Dbx1), p=0.0037 (Female PI: Foxp2 vs Dbx1), p=0.2518 (Pu…
