# Supplementary material for: Transcriptionally defined amygdala subpopulations play distinct roles in innate social behaviors
Source: Nat Neurosci. 2023 Nov 9;26(12):2131–46. doi: 10.1038/s41593-023-01475-5 (PMC10689240; doi:10.1038/s41593-023-01475-5)
Supplement: Supplementary file 4 — Statistical Source Data. [file 41593_2023_1475_MOESM4_ESM.xlsx]

## Sheet: 3g
3g
Animal #	M	Female	Pup	Object
1	8.8545	1.2864	1.937	0.6979
2	9.2738	1.581	0.2235	7.2779
3	12.6099	2.1342		3.855
4	9.099	1.0928	0.649	1.8028
5	11.2247	3.7521	4.217	3.9198
6	7.0573	6.207	3.1753	0.6429
7	6.2462	0.3757	2.301	0.782
8	13.3488	5.36519	0.446078	2.5446
9	2.36739	3.24867	0.339837	7.36551
10	9.82825	1.51091	1.34935	5.79754
11	5.93279	3.83988	3.66174	0.782042
12	9.99123	2.04261	6.72577	0.581634
13	6.16857	4.23057	2.12079	5.70979
14	6.89001	0.986419	4.85496	1.25372
15	9.77532	2.53988	1.05664	1.30425
16	10.6148	0.694077	0.373256	2.39716
17	10.6891	2.67519	2.61651	1.45307
18	8.46625	4.75474	5.59911	1.27274
19	8.13188	2.32575	2.18521	1.45666
20	6.88763	9.17133	0.25665	0.797715
21	13.8978	0.337958	2.49558	2.8444

## Sheet: 3h
3h
Animal #	investigate male	attack male	investigate female	mount female	intromit	ejaculate	investigate pup	infanticide pup	investigate object
1	2.27849	3.46845	-0.431086	-0.304036	-0.324786	-0.408001	-0.534575	-0.0797064	-0.46842
2	2.09854	2.53827	-0.154199	-0.298905	-0.292265	-0.248964	-0.335019	-0.49691	-0.266243
3	1.42841	0.559289	-0.368183	-0.331071	-0.463295	-0.5007			-0.535141
4	1.44277	1.01388	-0.205334	-0.39118	-0.467294	-0.483264	0.093773	-0.0465696	-0.166755
5	3.34522	1.80251	0.22298	-0.240798	0.0823665	1.8055	0.625994		-0.084068
6	1.40318	0.352049	1.38585	-0.119094	-0.400226	0.020374	1.20743	-0.484257	-0.58397
7	1.5411	1.7807	-0.2285	-0.3938	-0.4002	-0.1667	-0.4475		0.1175
8	1.11218	0.0650636	-0.264406	-0.828934			-0.503951		-0.324504
9	0.103316		-0.14815	-0.399583	-0.531794	-0.830595	-0.568583	-0.415999	0.282206
10	2.75609		-0.109891	-0.664564	-0.699883		-0.25637		0.475465
11	0.210009	0.277121	0.740273	-0.0308255	0.094652	-0.138957	0.479042		0.117533
12	2.19089	2.26467	-0.415925	-0.329875	-0.126557	-1.008	-0.280046	-0.418028	-0.42544
13	0.639099		0.443009				0.0208282		0.107321
14	1.5381		-0.548366	0.0302224			-0.272789		-0.255283
15	1.86101	0.811248	0.0832354				-0.294135		-0.0840635
16	2.13127	0.834133	-0.235408	-0.374087	-0.463482	0.0183856	-0.441619		-0.171289
17	2.60668	0.980217	0.0436943	-0.434486	-0.519485	-0.390724	-0.321359		-0.384649
18	0.980521	0.453344	2.49753	0.673781	0.452484	1.14374	1.69487		-0.225751
19	0.296903		-0.205247	-0.401175	-0.508833	-1.35323	-0.814313		0.0160137
20	1.72615		0.250002	-0.100264	-0.334411	-0.782203	-0.459086		0.239092
21	2.41406		-0.337833	-0.440073	-0.31134	-0.883125	-0.47555		-0.587853

## Sheet: 3m
3m
Animal #	Male	Female	Pup	Object
1	2.1269	2.5483	5.9392	2.2423
2	5.6194	9.5067	8.6635	2.0069
3	6.1458	3.0792	6.4063	0.9599
4	3.2165	6.6304	12.5393	1.2618
5	11.1949	10.8639	4.0782	2.2898
6	3.5297	14.7124	11.7165	3.0655
7	4.0134	5.4258	1.8765	2.399
8	3.8874	7.7085	3.4028	1.3013
9	3.2815	10.3389	4.3196	1.3925

## Sheet: 3n
3n
Animal #	investigate male	attack male	investigate female	mount female	intromit	ejaculate	investigate pup	infanticide pup	investigate object
1	0.235979	0.520362	0.571553	-0.114176	0.615135	5.71722	2.56493		0.333556
2	0.305173	0.224694	0.898279	-0.144499	0.230121	0.527686	1.62197	0.133058	-0.0645682
3	0.867187	1.38478	-0.00291442	-0.367752	-0.123953	0.538366	3.3087	-0.166737	-0.243161
4	0.559125	0.656504	-0.00359559	-0.089695	0.439194	2.81184	0.796182		-0.208662
5	1.18022	0.388984	0.313026	-0.139239	0.0461449	2.83221	1.03953	0.76581	-0.025357
6	1.05383	0.453372	1.72891	0.426335	0.247324	1.07469	2.96529	0.36693	0.152697
7	0.970944	1.27962	0.518101	-0.0172957	0.0895625	8.03953	0.294034	0.14032	-0.264215
8	0.843439	0.531758	0.468287	-0.00647167	0.259749	4.74486	-0.112582	0.975234	-0.325568
9	0.21909	0.359358	1.15679	0.392153	0.787975	2.82269	0.580045	-0.173582	-0.236117

## Sheet: 3o
3o
	Foxp2 cells																					Dbx1 cells
male PI	0.692021	0.822674	0.697049	0.82529	0.476038	0.201398	0.886516	0.64248	0.137719	0.745944	0.225327	0.390044	0.320292	0.404591	0.689247	0.904262	0.603171	0.241097	0.565726	0.187357	0.814977	-0.332282	-0.235691	0.128855	-0.497473	0.199502	-0.578396	0.0472676	-0.176661	-0.381481
female PI	-0.61498	-0.500453	-0.556443	-0.633692	-0.345922	0.0963268	-0.886516	-0.124951	0.411764	-0.574374	-0.110845	-0.607233	0.0102555	-0.712368	-0.361507	-0.775674	-0.426417	-0.193252	-0.378498	0.439377	-0.920803	-0.225606	0.142073	-0.341721	-0.0859843	0.174447	0.317401	0.296368	0.357898	0.462418
pup PI	-0.44716	-0.920894		-0.774066	-0.279482	-0.352473	-0.669269	-0.908992	-0.784085	-0.615512	-0.143259	0.0556282	-0.420579	0.104256	-0.707068	-0.876153	-0.437229	-0.0828357	-0.41052	-0.938053	-0.480814	0.435148	0.0678186	0.162798	0.436118	-0.460116	0.124556	-0.431028	-0.260328	-0.223771

## Sheet: 3p
3p
	Foxp2 cells																					Dbx1 cells
male PI	1	1	1	1	0.774791	0.0394621	1	1	1	1	-0.487573	1	0.467477	1	1	1	1	-0.362619	1	1	1	-0.738414	-0.610076	-0.311778	0.17043	0.271449	-0.380269	0.410219	0.651711	-0.597079
female PI	-1	-1	-1	-1	-0.79808	0.0299284	-1	-1	0.221868	-1	-0.0637638	-1	0.146247	-1	-0.80792	-1	-0.926338	0.302417	0.115225	-0.434086	-1	-0.420334	-0.0350688	-1	-1	-0.560016	-0.0750714	-0.0994172	0.123374	0.486536
pup PI	-1	-1		-0.736775	-0.480523	-0.071901	-1	-1	-0.924138	-1	0.397963	-1	-0.925863	-1	-1	-1	-1	-0.0128597	-1	-1	-1	0.727984	0.458805	0.768963	0.482721	0.163986	0.361268	-0.433763	-1	-0.0850937

## Sheet: Statistics
Fig.	Panel	Sample size	No. of cohorts	Normality test	Test	Results
3	g	n=20-21 mice	5	assum to pass	Mixed-effects analysis	F(3, 79) = 40.10, p<0.0001. Sidak's multiple comparisons test: p<0.0001 (male vs female), p<0.0001 (male vs pup), p<0.0001 (male vs object), p=0.9741 (female vs pup), p=0.9994 (female vs object), p=0.9994 (pup vs object).
3	h	n=21 male investigation, n=14 male attack, n=21 female investigation, n=19 female mount, n=17 intromission, n=16 ejaculation, n=20 pup investigation, n=6 pup attack, n=21 object investigation.	5	assum to pass	Mixed-effects analysis	F(8, 126) = 26.10, p<0.0001 (interaction term). Sidak's multiple comparisons test: p= 0.7558 (investigate male vs attack male), p<0.0001 (investigate male vs investigate female), p<0.0001 (investigate male vs mount female), p<0.0001 (investigate male vs intromit female), p<0.0001 (investigate male vs ejaculation), p<0.0001 (investigate male vs investigate pup), p<0.0001 (investigate male vs attac…
					One sample t-test and Wilcoxon test followed by Original FDR method of Benjamini and Hochberg. Null hypothesis: Fz = 0.	q=0.0009(investigate male), q= 0.0015 (attack male), q=0.5424 (investigate female), q=0.0018 (mount female), q=0.0015 (intromit female), q=0.2593 (ejaculation), q= 0.5424 (investigate pup), q=0.0211 (attack pup), q=0.0450 (investigate object).
3	m	n=9 mice	5	not passed: Kolmogorov-Smirnov test	Friedman test followed by two-stage linear step-up procedure of Benjamini, Krieger, and Yekutieli.	p=0.0023. Two-stage linear step-up procedure of Benjamini, Krieger, and Yekutieli: q=0.1054 (male vs female), q=0.3256 (male vs pup), q=0.0625 (male vs object), q=0.3035 (female vs pup), p=0.0011 (female vs object), q=0.0130 (pup vs object).
3	n	n=9 mice for all groups except n=7 for attack pup group	5	assum to pass	Mixed-effects analysis	F(8, 70)=9.227, p<0.0001 (interaction term). Sidak's multiple comparisons test: p>0.9999 (investigate male vs attack male), p>0.9999 (investigate male vs investigate female), p=0.9965 (investigate male vs mount female), p>0.9999 (investigate male vs intromit female), p<0.0001 (investigate male vs ejaculation), p=0.9878 (investigate male vs investigate pup), p>0.9999 (investigate male vs attack pu…
					One sample t-test and Wilcoxon test followed by Original FDR method of Benjamini and Hochberg. Null hypothesis: Fz = 0.	q=0.0045 (investigate male), q=0.0068 (attack male), q=0.0176 (investigate female), q=0.9395 (mount female), q=0.0248 (intromit female), q=0.0150 (ejaculation), q=0.0173 (investigate pup), q=0.1692 (attack pup), q=0.2458 (investigate object).
3	o	n=20-21 Foxp2 group; n=9 Dbx1 group	Foxp2: 5, Dbx1: 5	assum to pass	Mixed-effects analysis followed by Sidak's multiple comparisons test.	F(2, 83)=12.12, p<0.0001 (interaction term). Sidak's multiple comparisons test: p<0.0001 (Male PI: Foxp2 vs Dbx1 cells), p=0.0006 (Female PI: Foxp2 vs Dbx1), p=0.0008 (Pup PI: Foxp2 vs Dbx1), p<0.0001 (Foxp2 cells: male PI vs female PI), p<0.0001 (Foxp2 cells: male PI vs pup PI), p=0.6225 (Foxp2 cells: female PI vs pup PI), p=0.1476 (Dbx1: male PI vs female PI), p=0.7126 (Dbx1 cells: male PI vs p…
3	p	n=21 Foxp2 group, except n=20 for pup investigate Foxp2 group; n=9 Dbx1 group	Foxp2: 5, Dbx1: 5	assum to pass	Mixed-effects analysis followed by Sidak's multiple comparisons test.	F(2, 83)=18.72, p<0.0001 (interaction term). Sidak's multiple comparisons test: p=0<0001 (Male PI: Foxp2 vs Dbx1 cells), p=0.2215 (Female PI: Foxp2 vs Dbx1), p<0.0001 (Pup PI: Foxp2 vs Dbx1), p<0.0001 (Foxp2 cells: male PI vs female PI), p<0.0001 (Foxp2 cells: male PI vs pup PI), p=0.6556 (Foxp2 cells: female PI vs pup PI), p=0.8629 (Dbx1: male PI vs female PI), p=0.5143 (Dbx1 cells: male PI vs p…
