# Supplementary material for: Transcriptionally defined amygdala subpopulations play distinct roles in innate social behaviors
Source: Nat Neurosci. 2023 Nov 9;26(12):2131–46. doi: 10.1038/s41593-023-01475-5 (PMC10689240; doi:10.1038/s41593-023-01475-5)
Supplement: Supplementary file 5 — Statistical Source Data. [file 41593_2023_1475_MOESM5_ESM.xlsx]

## Sheet: 4f
4f
Animal #	Male	Female	Pup	Object
1	0.8021	-0.236	-0.481	-0.3623
2	1.1524	-0.2693	-0.5543	-0.3982
3	0.876	1.0387	-0.3443	-0.3127
4	1.5109	-0.0661	-0.5064	-0.3909
5	0.0756	-0.3121	-0.5837	-0.056
6	0.3273	-0.2442	-0.3917	0.1796
7	0.7298	-0.1229	-0.3455	-0.0335
8	0.155961	-0.490837	-0.528015	0.0100815
9	0.107369	-0.561415	-0.760016	-0.343011
10	0.88373	0.0296698	-0.344696	-0.313594
11	2.0096	0.152861	-0.332127	-0.417499
12	0.633046	-0.394003	-0.62228	-0.0838673
13	0.187953	1.18251	0.225731	-0.731972
14	0.605287	-0.630203	-0.649231	-0.225952

## Sheet: 4k
4k
Animal #	Naïve	Experience non-aggressive	Experience aggressive
1	0.333333	0.580645	0.697248
2	0.444444	0.723077	0.545455
3	0.272727	0.166667	0.439024
4	0.382353	0.285714	0.652542
5	0.155556	0.2	0.421053
6	0.243902	0.625	0.44
7	0.263158	0.48	0.785714
8	0.185185		0.347826
9	0.111111		0.588235
10	0.419355		0.810127
11	0.621622		0.65
12	0.352941		0.433962
13	0.296296		0.611111
14	0.351351		0.413408

## Sheet: 4l
4l
Animal #	Naïve	Experience non-aggressive	Experience aggressive
1	1.64856	0.983896	0.745606
2	2.79319	0.445129	1.59213
3	2.39742	4.11352	0.721342
4	1.06637	0.938189	1.07113
5	1.44132	6.07557	1.34496
6	3.50893	0.585368	1.93377
7	1.78972	1.67961	1.36261
8	1.39113		1.88779
9	3.66401		0.398057
10	3.7084		0.50476
11	1.3548		0.391905
12	2.72497		1.53887
13	2.7245		1.58681
14	2.86176		1.33654

## Sheet: 4m
4m
Animal #	Naïve	Experience non-aggressive	Experience non-aggressive
1	0.8021	1.72615	2.27849
2	1.1524	2.41406	2.09854
3	0.876	0.103316	1.42841
4	1.5109	2.75609	1.44277
5	0.0756	0.639099	3.34522
6	0.3273	1.5381	1.40318
7	0.7298	0.296903	1.54112
8	0.155961		0.210009
9	0.107369		2.19089
10	0.88373		1.86101
11	2.0096		2.60668
12	0.633046		0.980521
13	0.187953		2.13127
14	0.605287		1.11218

## Sheet: 4n
4n
Animal #	Naïve	Experience non-aggressive	Experience aggressive
1	1	1	1
2	1	1	1
3	0.432351	1	1
4	1	1	1
5	1	0.467477	0.774791
6	1	1	0.0394621
7	1	1	1
8	1		-0.487573
9	1		1
10	1		1
11	1		1
12	1		1
13	-0.578616		-0.362619
14	1		1

## Sheet: 4o
4o
Animal #	Naïve	Experience non-aggressive	Experience aggressive
1	4.48485	3.70452	2.86422
2	5.68667	3.45415	4.66636
3	4.48	3.68462	1.59317
4	3.05412	2.13429	4.7
5	1.54311	5.4	4.22737
6	3.79902	3.48167	3.868
7	2.66737	5.5888	6.12857
8	3.65926		3.86551
9	3.17333		2.39941
10	8.61677		5.84667
11	4.18919		6.69519
12	4.91451		2.176
13	5.68889		4.6966
14	3.92216		2.96313

## Sheet: Statistics
Fig.	Panel	Sample size	No. of cohorts	Normality test	Test	Results
4	f	n=14	3	not passed: Kolmogorov-Smirnov test	Friedman test followed by two-stage linear step-up procedure of Benjamini, Krieger, and Yekutieli.	F(3, 9)=15.98, df=3, p=0.0006. Two-stage linear step-up procedure of Benjamini, Krieger, and Yekutieli: q=0.0040 (male vs female), q<0.0001 (male vs pup), q=0.0012 (male vs object), q=0.0977 (female vs pup), q=0.5582 (female vs object), q=0.0192 (pup vs object).
					One sample t-test and Wilcoxon test followed by Original FDR method of Benjamini and Hochberg. Null hypothesis: Fz =0.	q=0.0002 (investigate male), q=0.1727 (investigate female), q= 0.0001 (investigate pup), q=0.0005 (investigate object).
4	k	n=14 naïve group, n=7 experienced non-aggressive group, n=14 experienced aggressive group.	Naïve: 3, Experienced: 5	passed: Kolmogorov-Smirnov test	One-way ANOVA with Tukey's multiple comparison test	F(2,32): 8.288, df=2, p=0.0013. Tukey's multiple comparisons test: p=0.0008 (naïve vs experienced aggressive), p=0.2399 (naïve vs experienced non-aggressive), p=0.2305 (experienced aggressive vs experienced non-aggressive).
4	l	n=14 naïve group, n=7 experienced non-aggressive group, n=14 experienced aggressive group.	Naïve: 3, Experienced: 5	passed: Kolmogorov-Smirnov test	One-way ANOVA with Tukey's multiple comparison test	F(2,32): 4.015, df=2, p=0.0278. Tukey's multiple comparisons test: p=0.0262 (naïve vs experienced aggressive), p=0.8898 (naïve vs experienced non-aggressive), p=0.1935 (experienced aggressive vs experienced non-aggressive).
4	m	n=14 naïve group, n=7 experienced non-aggressive group, n=14 experienced aggressive group.	Naïve: 3, Experienced: 5	passed: Kolmogorov-Smirnov test	One-way ANOVA with Tukey's multiple comparison test	F(2,32): 6.690, df=2, p=0.0037. Tukey's multiple comparisons test: p=0.0027 (naïve vs experienced aggressive), p=0.1815 (naïve vs experienced non-aggressive), p=0.4858 (experienced aggressive vs experienced non-aggressive).
					One sample t-test and Wilcoxon test followed by Original FDR method of Benjamini and Hochberg. Null hypothesis: Fz =0.	q=0.0006 (naïve), q=0.0003 (experienced non-aggressive), q=0.0143 (experienced aggressive).
4	n	n=14 naïve group, n=7 experienced non-aggressive group, n=14 experienced aggressive group.	Naïve: 3, Experienced: 5	not passed: Kolmogorov-Smirnov test	Kruskal-Wallis test followed by two-stage linear step-up procedure of Benjamini, Krieger and Yekutieli.	p=0.5943. Two-stage linear step-up procedure of Benjamini, Krieger and Yekutieli q=0.6310 (naïve vs experienced aggressive), q=0.9420 (naïve vs experienced non-aggressive), q=0.6310 (experienced aggressive vs experienced non-aggressive).
4	o	n=14 naïve group, n=7 experienced non-aggressive group, n=14 experienced aggressive group.	Naïve: 3, Experienced: 5	passed: Kolmogorov-Smirnov test	One-way ANOVA with Tukey's multiple comparison test	F(2,32): 0.1451, df=2, p=0.8655. Tukey's multiple comparisons test: p=0.9196 (naïve vs experienced aggressive), p=0.8727 (naïve vs experienced non-aggressive), p=0.9824 (experienced aggressive vs experienced non-aggressive).
