# Supplementary material for: Transcriptionally defined amygdala subpopulations play distinct roles in innate social behaviors
Source: Nat Neurosci. 2023 Nov 9;26(12):2131–46. doi: 10.1038/s41593-023-01475-5 (PMC10689240; doi:10.1038/s41593-023-01475-5)
Supplement: Supplementary file 6 — Statistical Source Data. [file 41593_2023_1475_MOESM6_ESM.xlsx]

## Sheet: 5e4
5e4
Animal #	investigate male	investigate female	investigate pup
1	1.2595	0.7639	0.378404
2	1.042	0.5229	0.625098
3	0.1773	-0.1556	-0.143612
4	0.431	0.1234	-0.349665
5	1.0991	0.1473	0.308986
6	2.17983	1.12055	1.34193
7	1.20921	0.589259	0.0282631
8	0.825165	0.950095	0.258262
9	0.122629	0.155129	0.191291

## Sheet: 5e5
5e5
Animal #	Male	Female	Pup
1	0.5722	0.3347	0.218395
2	0.5775	0.6709	0.225182
3	0.3113	0.1126	0.02526
4	0.3051	0.2243	0.168754
5	0.3447	0.4689	0.262187
6	0.653641	0.172625	0.151652
7	0.27603	0.533508	-0.243769
8	0.385182	0.687749	0.0516129
9	0.0867562	-0.100015	0.0467724

## Sheet: 5f4
5f4
Animal #	investigate male	investigate female	investigate pup
1	0.4294	-0.0584	-0.0861009
2	-0.01	-0.1186	-0.167631
3	-0.1553	0.096	-0.478714
4	0.4823	-0.0936	-0.186151
5	0.5027	0.0228	-0.120616
6	1.4199	0.2451	0.109662

## Sheet: 5f5
5f5
Animal #	Male	Female	Pup
1	0.5439	0.2492	0.262761
2	0.2042	0.2081	-0.0915206
3	-0.134	-0.1208	0.181981
4	0.137	0.182	0.269008
5	0.0763	0.0303	-0.137306
6	0.3805	0.3671	0.16609

## Sheet: 5g4
5g4
Animal #	investigate male	investigate female	investigate pup
1	0.4779	-0.3484	-0.167755
2	0.0258	0.3214	0.00735059
3	-0.0875	-0.2868	-0.446377
4	1.4865	0.1582	0.696024
5	0.8336	-0.1465	-0.126906
6	0.7272	-0.2851	0.839965

## Sheet: 5g5
5g5
Animal #	Male	Female	Pup
1	0.5117	-0.2642	-0.0775267
2	0.0493	0.0217	-0.110826
3	0.0333	-0.228	0.0990676
4	0.198	-0.0799	0.091476
5	0.0495	0.0147	-0.147002
6	0.1337	-0.1001	0.350283

## Sheet: 5h4
5h4
Animal #	investigate male	investigate female	investigate pup
1	0.8021	-0.236	-0.481005
2	1.1524	-0.2693	-0.554339
3	0.876	1.0387	-0.344315
4	1.5109	-0.0661	-0.506376
5	0.4821	0.453	-0.417725
6	-0.108	-0.5596	-0.498364
7	0.5937	-0.2829	-0.00511014

## Sheet: 5h5
5h5
Animal #	Male	Female	Pup
1	-0.0138	-0.5569	-0.702127
2	0.5655	-0.0254	-0.197667
3	0.0387	0.3686	-0.375201
4	0.6717	-0.0939	-0.139973
5	0.4503	0.2776	-0.0160707
6	-0.0429	-0.2165	-0.376777
7	0.2212	-0.3619	0.000571701

## Sheet: 5i
5i
	P25									P31						P41						P56
Male	1.2595	1.042	0.1773	0.431	1.0991	2.17983	1.20921	0.825165	0.122629	0.4294	-0.01	-0.1553	0.4823	0.5027	1.4199	0.4779	0.0258	-0.0875	1.4865	0.8336	0.7272	0.8021	1.1524	0.876	1.5109	0.4821	-0.108	0.5937
Female	0.7639	0.5229	-0.1556	0.1234	0.1473	1.12055	0.589259	0.950095	0.155129	-0.0584	-0.1186	0.096	-0.0936	0.0228	0.2451	-0.3484	0.3214	-0.2868	0.1582	-0.1465	-0.2851	-0.236	-0.2693	1.0387	-0.0661	0.453	-0.5596	-0.2829
Pup	0.378404	0.625098	-0.143612	-0.349665	0.308986	1.34193	0.0282631	0.258262	0.191291	-0.0861009	-0.167631	-0.478714	-0.186151	-0.120616	0.109662	-0.167755	0.00735059	-0.446377	0.696024	-0.126906	0.839965	-0.481005	-0.554339	-0.344315	-0.506376	-0.417725	-0.498364	-0.00511014

## Sheet: 5j
5j
	P25									P31						P41						P56
Male	0.5722	0.5775	0.3113	0.3051	0.3447	0.653641	0.27603	0.385182	0.0867562	0.5439	0.2042	-0.134	0.137	0.0763	0.3805	0.5117	0.0493	0.0333	0.198	0.0495	0.1337	-0.0138	0.5655	0.0387	0.6717	0.4503	-0.0429	0.2212
Female	0.3347	0.6709	0.1126	0.2243	0.4689	0.172625	0.533508	0.687749	-0.100015	0.2492	0.2081	-0.1208	0.182	0.0303	0.3671	-0.2642	0.0217	-0.228	-0.0799	0.0147	-0.1001	-0.5569	-0.0254	0.3686	-0.0939	0.2776	-0.2165	-0.3619
Pup	0.218395	0.225182	0.02526	0.168754	0.262187	0.151652	-0.243769	0.0516129	0.0467724	0.262761	-0.0915206	0.181981	0.269008	-0.137306	0.16609	-0.0775267	-0.110826	0.0990676	0.091476	-0.147002	0.350283	-0.702127	-0.197667	-0.375201	-0.139973	-0.0160707	-0.376777	0.000571701

[truncated: 2 more sheets: 5k, Statistics]
