# Supplementary material for: Transcriptionally defined amygdala subpopulations play distinct roles in innate social behaviors
Source: Nat Neurosci. 2023 Nov 9;26(12):2131–46. doi: 10.1038/s41593-023-01475-5 (PMC10689240; doi:10.1038/s41593-023-01475-5)
Supplement: Supplementary file 7 — Statistical Source Data. [file 41593_2023_1475_MOESM7_ESM.xlsx]

## Sheet: 6e
6e
	Foxp2+ cells				Dbx1-derived cells
AOB	1.55	1.01	1.515	0	8.2	7.185	2.405	2.12
CoA	7.364	7.407	5.0303	1.724	21.6	22.75	6.18	12.1353
Pir	0.387	0.673	0	0.574	9.8	6.5868	7.216	1.92678
PA	35.27	29.29	16.66	17.24	17.4	17.96	7.21	4.624
CeA	2.713	9.09	14.39	9.195	0.8	0.6	3.43	1.9267
BNST	11.24	6.397	4.5454	0.5747	5.8	5.389	5.84	6.165
MPOA	10.01	2.02	0	0.57	1.8	2.395	2.405	3.46821
ZI	1.55	8.4175	24.24	18.965	0.4	4.19162	14.089	6.5511
SI	3.488	0.673	7.57576	1.149	1.6	1.7964	1.0309	2.3121
NDB	1.937	5.05	1.5151	1.149	3.6	1.796	4.123	3.275
DG	0.388	0	0	2.87	4.6	0	4.81	0
Sub	3.488	6.06	0.7575	0	1.8	0	0.68	1.926
CA3	1.162	0.336	0	4.023	2.6	1.197	3.436	1.926
CP	0.3875	3.0303	3.788	3.45	0	0	7.904	8.09
GPe	0	5.05	0.7575	10.9	0	0	1.03	0.38
SNr	0	0	0	0	1	7.1856	0.3436	0.1926
pThal	0	0.336	0	1.149	0	1.7964	2.4	3.66089

## Sheet: 6p
6p
oIPSC	oEPSC
162.148	205.411
548.057	29.3731
368.96
545.761
359.71
70.9156
319.259
807.788
117.511
199.503
553.641
236.147
65.707
122.662
351.569
490.718
296.033
113.618
56.0168
171.632

## Sheet: 6q
6q
oIPSC	oEPSC
18.7	3.3
13.1	14.75
9.85
9.8
10.55
7.15
9.05
15.75
19.65
14.65
7.3
6.85
21.9
11.45
21.35
11.5
4.3
4.55
14.15
20.4

## Sheet: 6r
6r
oIPSC	oEPSC
289.364	378.994
1070.7	167.702
387.1	128.764
379.3	129.022
313.9	143.687
525.6	78.8903
199.834	215.724
126.629	35.8077
701.528	78.0155
212.603	34.6522
279.455	57.4357
196.786	47.3622
188.446	76.2581
542.788	290.95
342.402	108.314
682.643	100.71
660.863	60.8626
127.614	126.833
184.924
59.8779
198.322
411.783
90.4506
184.019
84.6022
95.8911
239.662
137.7
271.7

## Sheet: 6s
6s
oIPSC	oEPSC
10.05	3.8
9.55	3.05
17.5	7.3
10.15	3.5
7.75	4
8.85	3.7
7.95	5.9
9.3	5.85
8.9	3.85
12.8	4.6
12.35	4.15
13.4	4.95
15.25	3.9
11.75	2.95
14.65	6.4
11	4.2
10.45	4
17.4	5.65
9.65
12.95
10.3
8.85
17.25
17.85
16.55
22.7
9.1
25.5
9.15

## Sheet: 6v
6v
Cell #	ACSF	TTX	TTX+4-AP
1	312.083	0	0
2	190.908	0	0
3	541.143	0	0
4	181.285	0	0
5	474.639	0	0
6	282.255	0	0
7	165.959	0	0

## Sheet: 6w
6w
Cell #	ACSF	TTX	TTX+4-AP
1	1064.88	0	0
2	368.264	0	0
3	508.051	0	0
4	200.864	0	0
5	116.624	0	0
6	695.677	0	0

## Sheet: 6x
6x
Cell #	ACSF	TTX	TTX+4-AP
1	-162.898	0	-69.2434
2	-123.98	0	-49.2306
3	-75.7901	0	-45.0202
4	-68.6653	0	-32.2021
5	-120.284	0	-85.0688
6	-74.5572	0	-120.084

## Sheet: Statistics
Fig.	Panel	Sample size	No. of cohorts	Normality test	Test	Results
6	e	n=4 mice per group	Foxp2: 2, Dbx1: 2	assum to pass	Two-way repeated measures ANOVA with Sidak's multiple comparisons	F(16, 96)= 3.478, df=16, p<0.0001 (interaction term). Sidak's multiple comparisons test: p=0.9461 (AOB), p=0.0060 (CoA), p=0.4460 (Pir), p=0.0002 (PA), p=0.1789 (CeA), p>0.9999 (BNST), p>0.9999 (MPOA), p= 0.2080 (ZI), p>0.9999 (SI), p>0.9999 (NDB), p>0.9999 (DG), p>0.9999 (Sub), p>0.9999 (CA3), p>0.9999 (CP), p=0.9598 (GPe), p>0.9999 (SNr), p>0.9999 (pThal).
6	r	n=29 in oIPSC group and n=18 in oEPSC group	2	not passed: Kolmogorov-Smirnov test	Two-tailed Mann Whitney test	p=0.0002.
6	s	n=29 in oIPSC group and n=18 in oEPSC group	2	not passed: Kolmogorov-Smirnov test	Two-tailed Mann Whitney test	p<0.0001.
6	v	n=7 for each group	2	not passed: Kolmogorov-Smirnov test	Friedman test	p=0.0014.Two-stage linear step-up procedure Benjamini, Krieger and Yekutieli: : q=0.0026 (ACSF vs TTX), q=0.0026 (ACSF vs TTX+4-AP), q=0.35 (TTX vs TTX+4-AP)
6	w	n=6 for each group	2	not passed: Kolmogorov-Smirnov test	Friedman test	p=0.0041. Two-stage linear step-up procedure Benjamini, Krieger and Yekutieli: q=0.0049 (ACSF vs TTX), q=0.0049 (ACSF vs TTX+4-AP), q=0.35 (TTX vs TTX+4-AP).
6	x	n=6 for each group	2	not passed: Kolmogorov-Smirnov test	Friedman test	p=0.0017. Two-stage linear step-up procedure Benjamini, Krieger and Yekutieli: q=0.0031 (ACSF vs TTX), q=0.1737 (ACSF vs TTX+4-AP), q=0.0455 (TTX vs TTX+4-AP)
