# Supplementary material for: Transcriptionally defined amygdala subpopulations play distinct roles in innate social behaviors
Source: Nat Neurosci. 2023 Nov 9;26(12):2131–46. doi: 10.1038/s41593-023-01475-5 (PMC10689240; doi:10.1038/s41593-023-01475-5)
Supplement: Supplementary file 8 — Statistical Source Data. [file 41593_2023_1475_MOESM8_ESM.xlsx]

## Sheet: 7e
7e
	Saline	CNO
hM3Dq	40	100
mCherry	25	50

## Sheet: 7f
7f
	Saline										CNO
hM3Dq	7.9722	0	0	0	0	1.5903	0	0.4189	3.4903	0	17.0736	13.9816	18.3525	13.1395	9.2615	9.0242	0.9172	12.7713	7.5824	5.0988
mCherry	0	0	0	0	4.0148	0	0.2971	0			0.4934	0	2.7139	0	8.1071	0	0	0.0446

## Sheet: 7g
7g
	Saline										CNO										Saline										CNO
hM3Dq	11.8924	35.3824	46.5094	8.9953	17.3968	19.0364	20.4117	25.5602	18.4107	31.7313	17.6939	19.9907	13.9627	5.4031	7.0089	6.7385	16.8632	6.7671	13.7959	19.0087
mCherry	5.5371	10.9878	25.0596	18.9058	24.5146	33.663	21.1107	7.401			35.1645	25.2265	16.8237	20.5047	21.505	45.9598	21.1944	16.428

## Sheet: 7i
7i
	Saline	CNO
hM3Dq	60	80
mCherry	75	87.5

## Sheet: 7j
7j
	Saline										CNO
hM3Dq	1.3941	0	0	0	2.9529	0.747	8.5522	5.0814	12.7459	0	6.1559	0	2.9686	0	13.8116	0.1454	3.3468	5.1304	3.3988	16.1382
mCherry	1.8613	0	4.193	1.135	2.4623	1.0596	0	0.7153			1.2517	1.4609	4.2341	5.1309	2.7778	6.5718	0	12.092

## Sheet: 7k
7k
	Saline										CNO
hM3Dq	35.3009	46.455	44.0999	41.8636	8.8195	24.5924	19.2784	22.8959	22.5108	27.4065	22.269	25.1254	22.6207	40.8034	12.1723	14.3707	14.9479	14.6678	10.9072	13.0768
mCherry	17.2107	37.2867	21.7171	24.1303	26.3888	22.1586	14.2942	13.0207			10.875	27.2299	10.7778	14.7982	17.506	10.5689	18.0728	16.8021

## Sheet: 7p
7p
	Saline										CNO
hM4Di	11.1185	7.5735	6.7992	4.381	12.8588	22.2435	32.7756	34.8021	19.2024		53.6904	15.3671	10.7925	13.399	24.4769	48.3848	42.5917	27.9851	26.6432
mCherry	28.3328	4.7734	20.1545	15.7396	29.1499	28.8362	34.3036	14.4866	16.0502	2.9911	32.6516	10.6753	12.6074	12.1311	34.4304	31.365	45.9798	13.6473	15.9651	9.6742

## Sheet: 7q
7q
	Saline										CNO
hM4Di	10.8163	9.40415	15.4492	9.0054	15.3703	4.8416	4.74605	1.8728	3.8036		0.4373	0.4619	10.6474	4.3424	7.6802	0.4408	0	0	1.262
mCherry	4.0399	11.7804	13.3342	2.0407	0.7793	2.9952	1.27085	5.7575	12.8453	6.3137	2.1051	13.0578	8.985	0.0864	0.8956	4.45395	0	4.2875	4.7427	5.2249

## Sheet: 7r
7r
	Saline										CNO
hM4Di	21.52	214.88	24.6	50.24	36.12	43.68	13.34	342.88	46.12		507.48	343.1	224.92	58.8	11.76	74.84	611.98	612.5	50.8
mCherry	41.4	4.8	31.2	145.36	490.18	117.44	444.36	83.08	7.32	9.88	388.08	14.44	13.08	469	328.66	73.06	635.14	76.44	4.52	17.72

## Sheet: 7t
7t
	Saline									CNO
hM4Di	11.7088	6.3553	10.3167	8.0011	32.6868	22.603	15.4573	37.0232	18.5931	2.2009	5.4058	10.2576	8.8173	21.2488	22.6033	23.4326	30.2164	16.7294
mCherry	7.2338	12.4328	12.8935	6.43415	6.50725	10.1289	8.38545	5.22305		16.4543	14.6435	10.2288	8.1336	6.04995	5.7752	11.914	7.16645

[truncated: 3 more sheets: 7u, 7v, Statistics]
