# Supplementary material for: Transcriptionally defined amygdala subpopulations play distinct roles in innate social behaviors
Source: Nat Neurosci. 2023 Nov 9;26(12):2131–46. doi: 10.1038/s41593-023-01475-5 (PMC10689240; doi:10.1038/s41593-023-01475-5)
Supplement: Supplementary file 9 — Statistical Source Data. [file 41593_2023_1475_MOESM9_ESM.xlsx]

## Sheet: 8i
8i
	Foxp2+ cells							Dbx1-derived cells
AAA	0.431966	0.009682	0.467463	0.739283	0.146629	0.0746798	0.201638	0.157158	0.15986	0.136956	0.16758	0.372285
BNST	0.635282	0.476679	0.563827	0.687174	0.26664	0.233793	0.658316	0.414393	0.394922	0.92382	1	0.204507
CoAa	0.325257	0.126752	0.048388	0.250861	0.566362	0.134877	0.107173	0.158066	0.17806	0.24807	0.149961	0.111707
CoApm	0.762409	0.081101	0.2736	0.644665	0.417701	0.338424	0.355126	0.348534	0.65206	1	0.2256	0.930765
CoApl	0.399598	0.180675	0.290729	0.331446	0.213114	0.192118	0.584016	0.379052	0.29466	0.542132	0.110961	0.135652
PA	1	1	1	1	1	1	1	0.818422	1	0.922473	0.69049	1
AVPV	0.342301	0.00966	0.252517	0.210688	0.009214	0.0881773	0.0711231	0.132155	0.59805	0.11405	0.68594	0.002017
BA	0.741329	0.078726	0.239989	0.231133	0.413376	0.358818	0.585115	0.273947	0.33739	0.15977	0.39696	0.291186
MPOA	0.307793	0.15444	0.280092	0.570695	0.217606	0.0752709	0.164854	0.318228	0.677911	0.17849	0.061661	0.106344
VMHvl	0.241254	0.032767	0.051058	0.090202	0.018642	0.024532	0.042894	0.000158	0.134974	0.120735	0.266037	0.014085
PMv	0.656036	0.085534	0.227438	0.580619	0.198215	0.375862	0.555786	0.06741	0.305764	0.059958	0.27271	0.055962
ZI	0.644165	0.251161	0.619311	0.211779	0.585829	0.248079	0.118538	0.392406	0.03996	0	0.1202	0.640555
SI	0.626051	0.041558	0.261121	0.381765	0.253545	0.374483	0.203471	0.139453	0.18926	0.207599	0.26753	0.266537

## Sheet: 8j
8j
Foxp2+	Dbx1-derived
0.724509	3.48226
2.16528	3.21432
1.91245	2.15367
1.16482	2.10364
1.04594	1.67981
0.408219
0.394162

## Sheet: 8k
8k
Foxp2+	Dbx1-derived
0.521831	3.16969
0.964063	3.25735
0.633528	0.891812
0.444444	1.57639
0.875871	1.32171
0.772734
0.794208

## Sheet: Statistics
Fig.	Panel	Sample size	No. of cohorts	Normality test	Test	Results
8	i	n=7 Foxp2 group; n=5 Dbx1 group	Foxp2: 4, Dbx1: 5	assum to pass	Two-way repeated measures ANOVA with Sidak's multiple comparisons	F(12, 120)= 1.480, df=12, p=0.1409 (interaction term). Sidak's multiple comparisons test: p=0.9986 (AAA), p=0.9997 (BNST), p>0.9999 (CoAa), p=0.5191 (CoApm), p>0.9999 (CoApl) , p=0.9934 (PA), p=0.8753 (AVPV), p=0.9996 (BA), p>0.9999 (MPOA), p>0.9999 (VMHvl), p=0.4527 (PMv), p=0.9522 (ZI), p= 0.9992 (SI).
8	j	n=7 Foxp2 group; n=5 Dbx1 group	Foxp2: 4, Dbx1: 5	passed: Kolmogorov-Smirnov test	Two-tailed unpaired t-test.	p=0.0081, t=3.296, df=10.
					One sample t-test and Wilcoxon test followed by Original FDR method of Benjamini and Hochberg. Null hypothesis: Ratio =1.	q=0.6740 (Foxp2 group), q=0.0236 (Dbx1 group).
8	k	n=7 Foxp2 group; n=5 Dbx1 group	Foxp2: 4, Dbx1: 5	passed: Kolmogorov-Smirnov test	Two-tailed unpaired t-test.	p=0.0095, t=3.199, df=10.
					One sample t-test and Wilcoxon test followed by Original FDR method of Benjamini and Hochberg. Null hypothesis: Ratio =1.	q=0.0146 (Foxp2 group), q=0.1006 (Dbx1 group).
