# Supplementary material for: Transcriptionally defined amygdala subpopulations play distinct roles in innate social behaviors
Source: Nat Neurosci. 2023 Nov 9;26(12):2131–46. doi: 10.1038/s41593-023-01475-5 (PMC10689240; doi:10.1038/s41593-023-01475-5)
Supplement: Supplementary file 10 — Statistical Source Data. [file 41593_2023_1475_MOESM10_ESM.xlsx]

## Sheet: ED1b
ED1b
ED1b
Foxp2	Dbx1
71.5277	71.5277
80.3949	80.3949
171.309	171.309
153.331	153.331
131.902	131.902
80.2852	80.2852
100.787	100.787
123.322	123.322
118.669	118.669
152.792	152.792
208.394	208.394
141.537	141.537
114.286	114.286
118.61	118.61
55.3177	55.3177
78.0195	78.0195
97.6192	97.6192
91.1838	91.1838
64.342	64.342
172.99	172.99
196.137	196.137
183.824	183.824
182.323	182.323
55.3503	55.3503
158.275	158.275
152.169	152.169
102.302	102.302
112.688	112.688
66.2074	66.2074
118.921	118.921
243.765	243.765
270.672	270.672
280.598	280.598
222.525	222.525
241.217	241.217
267.303	267.303
270.524	270.524
182.869	182.869
184.885	184.885
212.62	212.62
191.41	191.41
185.651	185.651
181.789	181.789
208.02	208.02
161.235	161.235
166.439	166.439
155.725	155.725
104.244	104.244
108.886	108.886
50.635	50.635
50.2939	50.2939
230.767	230.767
256.037	256.037
232.457	232.457
250.583	250.583
254.035	254.035
198.222	198.222
210.686	210.686
168.788	168.788
68.0046	68.0046
117.373	117.373
86.3941	32.7158
128.528	29.4747
108.481	55.8814
114.749	77.5817
83.0665	91.9705
75.2921	37.5239
63.9866	123.358
94.8707	86.4704
104.945	82.8884
115.121	92.5353
66.4237	107.107
56.1053	128.497
105.51	83.1683
187.945	20.1026
204.954	58.0845
269.277	19.5175
280.791	9.81982
235.671	13.5035
226.736	60.5166
196.585	122.951
279.488	170.153
262.403	144.102
269.267	243.867
331.874	235.375
393.653	277.041
412.595	408.805
166.728	341.007
205.112	365.002
119.064	413.257
66.2762	331.986
189.288	339.506
203.886	325.916
187.899	263.375
253.031	248.447
268.59	266.835
282.277	287.573
284.266	266.962
290.789	263.873
285.044	171.689
345.383	216.326
341.45	161.228
396.746	90.556
432.174	137.564
427.808	164.434
411.364	201.907
415.261	215.166
363.354	207.956
343.816	195.608
296.513	75.7856
278.618	92.6472
286.668	103.123
294.798	135
230.659	216.275
222.711	279.458
182.974	208.389
198.625	390.259
50.1472	316.244
47.3488	254.267
66.3627	132.43
189.161	139.421
360.204	151.851
381.497	53.7444
318.793	118.118
335.243	127.159
353.941	99.0072
329.056	119.135
315.053	136.307
311.889	102.615
292.193	106.039
267.079	146.834
229.122	237.416
255.02	294.997
121.735	42.6026
89.0246	60.2627
37.066	114.209
60.7659	307.552
90.8206	187.156
99.1802	180.262
115.971	209.599
122.366	220.126
60.8727	151.341
34.0946	136.256
30.645	120.154
48.4631	86.4906
181.707	68.8581
276.934	116.004
222.014	121.97
498.994	165.767
114.271	91.5246
437.954	100.04
160.794	59.3966
168.678	257.346
148.715	289.471
105.535	308.025
105.655	41.2576
136.946	57.278
115.868	112.243
118.54	115.366
103.153	70.7687
51.1443	148.741
81.6043	198.157
50.646	256.366
84.7689	325.265
91.0547	318.602
143.088	305.555
163.016	227.729
160.3	233.153
144.676	172.797
139.66	103.351
236.937	81.1664
271.506	67.5959
276.22	72.2554
297.939	32.2981
308.051	77.3029
316.189	68.2487
345.355	125.255
358.527	139.503
359.949	111.352
345.476	121.207
317.432	81.5499
303.592	95.462
323.597	36.7577
314.556	122.793
323.051	147.572
137.234	157.521
195.14	129.018
	237.051
	273.997
	250.982
	264.304

## Sheet: ED1c
ED1c
Foxp2	Dbx1
150.827	85.3049
148.475	131.264
172.961	129.519
183.799	132.145
189.971	145.426
186.48	103.839
162.178	83.3578
164.566	113.409
192.248	88.2806
199.467	130.97
211.811	142.138
211.076	103.031
222.245	264.034
237.564	303.49
249.871	314.585
265.962	334.846
248.2	321.804
171.84	268.957
155.217	289.456
183.303	128.159
195.738	155.713
241.973	81.227
305.015	131.007
364.548	151.947
348.659	164.971
227.902	152.443
232.256	120.261
225.257	102.663
199.945	86.5356
178.196	130.951
165.522	137.123
124.21	101.506
84.662	56.5209
85.9111	252.792
105.088	228.398
113.721	219.746
132.843	206.778
136.168	156.025
84.9008	136.554
312.601	145.444
330.841	138.391
217.432	138.354
197.759	210.635
225.477	200.294
246.051	164.456
372.924	75.5143
357.347	100.624
155.511	69.3607
153.857	243.075
387.068	245.555
370.977	188.519
359.074	268.718
299.743	276.984
285.397	234.809
288.85	215.889
316.973	206.374
279.757	197.355
238.281	194.544
225.937	157.66
208.817	262.399
219.287	258.394
140.962	329.61
169.728	316.036
182.201	332.402
168.001	168.35
158.45	185.58
179.317	117.891
165.485	121.932
141.605	101.874
121.951	88.6664
125.496	211.701
115.485	179.849
138.17	192.561
126.892	169.655
116.458	149.743
85.8927	67.2116
117.046	52.7369
70.8853	265.834
74.0264	250.239
381.833	208.137
336.811	198.181
347.998	317.965
238.593	55.9515
246.914	280.804
272.355	296.84
234.497	363.776
218.718	343.846
218.203	225.533
198.898	215.613
157.696	216.605
142.432	175.129
97.6487	141.477
94.6179	263.354
63.1888	284.092
31.4842	293.02
18.7276	277.994
217.899	339.566
32.8619	366.422
60.9492	110.727
58.1339	100.257
141.523	81.5209
230.288	88.648
327.359	182.917
199.007	83.2108
148.265	80.3269
125.899	192.965
127.908	217.542
220.632	189.548
258.763	370.444
269.703	386.774
292.25	256.613
229.761	301.12
214.895	320.977
168.557	247.998
97.7707	115.448
59.6568	130.749
53.4829	297.796
113.839	271.491
134.707	296.491
175.974	313.336
205.321	251.524
224.411	220.94
169.463	168.755
118.227	173.696
101.862	179.298
159.897	125.606
150.883	58.2476
102.578	84.7722
187.672	59.3769
221.595	73.223
179.785	73.4535
152.2	70.8687
80.5742	39.7602
102.792	1.73694
78.9278	27.6428
82.1465	89.547
152.974	106.538
178.682	79.2159
241.22	28.7788
265.126	78.0552
287.476	128.146
273.86	57.4095
287.311	14.1178
340.769	43.4564
363.851	22.7613
357.315	82.7391
367.383	107.986
350.491	117.725
307.496	140.964
283.146	132.74
320.667	166.441
255.396	212.647
225.135	216.154
231.301	89.2424
242.167	82.2535
255.116	58.3068
216.533	51.5566
208.762	31.6847
195.229	26.4904
148.99	33.718
192.051	80.4589
154.398	81.0598
307.891	114.045
287.097	144.775
262.311	169.627
251.379	178.633
152.241	184.659
142.116	237.714
149.953	258.73
171.183	254.54
164.96	153.213
109.493	157.954
257.189	147.541
190.741	141.005
198.458	122.541
144.376	105.945
152.349	117.782
212.601	103.582
393.214	69.2059
327.926	83.5788
288.096	34.0061
204.047	38.3032
188.429	19.2216
182.481	30.5158
200.555	6.12456
144.847	9.68075
165.505	14.6117
156.409	64.9993
169.559	265.727
213.317	277.638
115.263	319.802
100.779	291.666
315.375	301.914
349.239	157.781
356.287	195.014
285.877	171.916
217.064	164.82
198.618	108.703
174.732	93.8523
141.699	79.6933
157.248	74.5401
159.241	60.2248
183.419	55.7631
123.335	71.4943
158.489	84.9453
202.879	93.1937
241.904	107.213
306.973	63.5011
344.66	51.8859
350.174	128.122
320.542	112.053
331.688	79.4381
308.453	72.5151
330.261	64.2667
339.998	232.083
345.066	235.483
362.897	268.056
385.597	241.813
371.146	207.14
382.85	200.727
	178.97
	160.045
	137.21
	149.805
	142.091
	198.669
	186.437
	171.372
	323.359
	264.574
	322.19
	297.197
	270.534
	309.529
	327.516
	328.882
	358.361
	350.524
	221.982
	201.205
	178.386
	209.964
	196.266
	186.618
	247.707
	268.781
	304.252
	237.006
	254.227
	211.89
	197.056
	173.241
	165.034
	162.539
	130.246
	127.9
	93.3172
	90.6089
	125.916
	156.489
	137.696
	77.3966
	343.354
	314.452
	101.236
	38.5995
	79.0759
	174.015
	166.145
	137.671
	194.479
	190.373
	231.099
	191.855
	205.097
	182.895
	169.791
	171.605
	196.857
	226.23
	266.166
	303.01
	323.283
	335.828
	313.146
	337.989
	309.509
	295.858
	274.51
	318.994
	301.227
	210.662
	209.558
	137.799
	194.985
	155.635
	198.476
	158.716
	136.989
	266.883
	281.975
	291.945
	275.28
	372.477
	263.668
	225.237
	176.299
	100.749
	355.412
	296.061
	292.491
	253.654

## Sheet: ED1d
ED1d
Foxp2	Dbx1
261.499	282.17
262.249	303.66
291.903	308.798
285.411	304.419
170.321	245.629
177.172	244.932
207.581	233.041
318.779	262.668
308.272	285.299
292.802	295.086
286.706	302.801
274.127	289.507
215.714	215.139
200.689	218.722
225.834	188.164
229.363	172.731
239.285	193.42
239.11	174.147
204.461	248.992
203.198	225.097
180.427	213.201
170.429	237.568
177.595	237.999
164.13	264.758
154.99	260.734
148.503	299.627
501.634	285.074
380.154	284.764
380.851	275.809
359.065	284.198
353.104	301.61
286.98	270.409
255.313	246.685
277.427	229.768
256.045	215.737
234.394	194.724
206.565	179.87
220.156	231.611
189.477	212.136
184.554	169.48
169.831	292.474
156.946	279.001
201.867	209.73
146.161	166.846
141.701	167.475
133.627	190.237
133.857	188.974
211.599	198.932
217.269	210.045
271.348	229.664
181.337	268.436
177.016	256.882
188.275	247.09
185.742	216.254
203.144	207.172
126.399	195.852
314.985	190.713
334.586	210.836
292.89	240.778
381.814	227.619
337.388	242.257
369.176	224
257.1	204.758
259.591	235.653
266.672	205.842
280.026	209.025
300.013	192.471
225.118	175.14
229.275	176.777
450.171	187.364
462.895	188.582
341.684	190.65
355.358	168.424
378.045	150.589
339.494	141.49
336.069	124.082
302.368	116.781
275.427	82.5417
248.17	125.791
250.714	97.1079
283.365	87.3072
300.511	59.7034
225.657	103.186
181.651	91.2274
183.215	144.421
189.188	124.568
197.862	144.673
188.131	127.535
164.066	118.4
161.727	435.762
132.651	448.418
119.397	436.387
223.607	426.249
240.59	399.792
272.239	388.391
446.879	377.124
153.772	371.015
139.95	367.234
98.9672	351.467
193.078	347.345
204.54	350.995
314.373	388.984
370.661	411.553
381.363	416.165
291.211	406.414
282.723	418.674
214.354	429.036
225.919	432.125
216.704	362.63
219.61	335.615
236.986	333.691
244.997	388.094
170.836	373.982
159.862	315.115
194.151	331.299
188.515	333.529
151.505	349.916
119.532	377.763
101.054	353.324
105.798	336.838
92.2197	323.558
149.828	298.346
128.717	335.642
154.616	341.509
208.855	315.263
233.252	301.299
223.511	312.485
173.776	326.871
267.429	294.992
273.303	270.068
352.422	325.689
288.846	323.324
336.538	302.59
378.681	283.986
440.326	264.65
427.67	289.102
	267.662
	266.903
	262.07
	243.412
	233.373
	244.37
	266.395
	177.491
	482.536
	481.389
	533.207
	537.604
	455.26
	431.532
	464.323
	478.431
	454.329
	424.833
	474.754
	406.329
	464.252
	434.782
	410.006
	407.736
	387.644
	376.427
	336.038
	332.918
	347.992
	340.722
	368.025
	337.917
	257.659
	312.332
	343.375
	240.629
	172.416
	168.77
	170.465
	147.343
	139.291
	124.033
	130.408
	138.005
	113.444
	219.522
	211.885
	223.353
	242.593
	265.193
	274.259
	266.051
	263.624
	270.188
	253.449
	239.36
	249.901
	234.669
	218.877
	199.334
	173.315
	157.966
	142.629
	122.246
	140.009
	135.721
	119.766
	133.3
	135.283
	131.741
	153.851
	156.721
	164.083
	188.503
	214.627
	248.102
	251.451
	226.348
	189.456
	182.677
	200.505
	223.964
	228.467
	248.518
	247.235
	175.355
	185.844
	154.247
	134.785
	154.486
	165.943
	184.751
	181.347
	198.029
	239.478
	239.764
	233.672
	226.485
	209.94
	182.23
	145.419
	152.822
	144.363
	181.985
	201.523
	204.126
	160.842
	182.509
	206.252
	189.596
	174.189
	143.352
	153.507
	163.67
	171.137
	174.153
	166.901
	172.612
	128.215
	109.793
	132.441
	95.203
	88.2026
	83.1157
	145.344
	300.756
	307.453
	283.318
	309.395
	352.518
	363.719
	378.741
	365.93
	370.469
	366.022
	378.22
	347.54
	332.443
	320.734
	310.304
	288.053
	286.402
	346.53
	347.487
	357.958
	355.752
	348.28
	325.492
	308.178
	294.836
	279.75
	314.456
	295.594
	266.11
	255.299
	258.111
	278.477
	293.096
	347.287
	316.905
	331.839
	253.227
	264.638
	242.178
	270.723
	296.618
	295.854
	271.783
	263.272
	253.167
	230.095
	238.822
	258.242
	261.561
	261.52
	283.147
	211.752
	213.806
	181.479
	174.543
	199.797
	225.81
	220.95
	228.266
	251.502
	213.145
	172.465
	199.423
	183.893
	157.478
	155.208
	149.1
	123.267
	130.169
	111.36
	88.0596
	101.075
	113.308
	134.456
	408.499
	425.084
	423.135
	435.322
	441.161
	455.161
	464.176
	490.09
	490.649
	483.111
	403.561
	418.39
	380.721
	376.585
	423.815
	459.126
	371.566
	339.567
	335.285
	375.433
	377.165
	429.18
	440.013
	457.754
	302.223
	334.052
	360.538
	363.274
	375.373
	391.317
	283.951
	293.945
	286.453
	356.225
	314.484
	284.807
	305.079
	238.351
	252.278
	199.217
	221.671
	119.404
	129.623
	88.0855
	69.7907
	78.1868
	83.8694
	144.464
	347.357
	260.991
	334.131
	260.608
	274.225
	271.382
	257.244
	232.515
	205.715
	253.012
	290.704
	292.605
	291.367
	297.642
	285.331
	332.043
	306.447
	333.286
	289.168
	204.75
	227.698
	238.419
	252.115
	272.543
	286.121
	318.538
	330.551
	325.861
	363.197
	298.075
	284.054
	230.39
	289.368
	256.829
	218.874
	206.529
	204.116
	182.961
	172.143
	143.933
	158.062
	169.135
	231.316
	228.42
	318.625
	286.628
	140.677
	132.637
	205.915
	191.435
	208.796
	184.156
	185.555
	297.383
	251.905
	143.509
	137.547
	129.234
	144.694
	161.183
	189.943
	207.836
	249.345
	236.079
	257.444
	240.76
	255.371
	267.326
	274.454
	256.854
	143.665
	95.6128
	123.456
	129.317
	139.004
	133.017
	122.511
	136.206
	175.804
	198.836
	236.728
	225.144
	152.773
	157.37
	201.239
	210.517
	189.875
	149.15
	114.978
	105.729
	99.5669
	92.7413
	141.291
	160.066
	151.461
	110.634
	104.569
	98.4894
	102.551
	85.8425
	64.5173
	28.01
	108.133
	110.303
	111.921
	118.771
	136.488
	128.985
	374.82
	394.765
	416.359
	414.842
	446.313
	470.198
	421.351
	420.786
	357.312
	338.927
	353.241
	386.55
	417.777
	413.073
	384.649
	372.143
	350.053
	352.31
	324.71
	318.231
	295.189
	342.939
	375.39
	343.354
	277.057
	293.97
	268.228
	253.402
	275.029
	299.762
	317.402
	225.192
	238.264
	225.714
	211.507
	243.212
	136.918
	82.5175
	32.8757
	35.6352
	48.131
	66.5797
	508.09
	521.517
	542.252
	559.009
	489.49
	476.619
	482.26
	573.06
	619.338
	468.18
	468.068
	408.977
	407.539
	380.285
	378.203
	338.478
	371.032
	294.643
	217.26
	194.862
	183.941
	139.999
	121.204
	99.0404
	85.3258
	50.5248
	135.367
	116.563
	185.038
	223.74
	243.105
	221.224
	379.944
	634.871
	642.233

## Sheet: ED1e
ED1e
Foxp2	Dbx1
289.33	371.519
267.311	294.635
266.616	291.64
282.818	316.984
436.925	320.31
385.551	340.262
384.404	327.204
291.596	348.432
366.284	358.348
271.183	337.996
362.411	358.582
328.271	379.108
288.106	423.563
425.525	430.743
299.992	440.233
327.004	422.816
269.308	401.249
224.297	379.377
271.939	343.605
311.271	313.337
252.247	288.809
165.716	289.365
179.287	274.526
130.317	452.502
349.613	461.063
526.217	452.502
566.062	432.749
531.54	274.674
530.463	272.477
513.853	266.451
506.265	254.574
479.956	256.336
497.295	250.076
463.034	252.837
405.243	264.776
128.225	257.161
184.088	257.89
202.626	262.614
198.892	272.121
209.242	297.344
233.675	341.79
237.677	329.174
220.034	303.266
295.885	370.078
360.571	311.557
427.713	340.948
211.901	275.368
53.0135	269.994
42.4108	258.446
59.3017	256.753
2.29547	282.94
69.7841	311.453
233.445	294.739
189.217	273.276
137.702	240.673
38.7205	245.275
309.829	248.036
315.36	247.549
305.128	225.079
258.025	207.271
324.148	228.135
312.492	208.33
304.559	175.206
264.518	178.601
277.576	154.906
312.086	163.207
294.821	151.294
305.811	131.863
300.888	121.331
304.387	146.224
286.543	179.877
278.671	171.611
251.809	231.148
231.374	234.682
185.682	241.09
282.225	229.377
287.905	211.968
273.486	212.541
240.179	194.195
225.661	235.637
197.963	244.311
185.965	203.251
229.768	189.498
231.575	145.633
219.233	201.558
214.899	190.774
198.06	201.063
172.804	197.468
171.532	184.549
123.529	142.195
121.569	156.651
138.336	160.793
139.874	140.918
137.156	147.613
153.52	130.525
114.302	143.992
601.236	154.073
444.26	182.439
424.531	195.176
440.804	193.222
451.01	162.147
469.462	115.496
495.788	124.404
477.457	77.2317
468.886	77.5182
452.655	130.057
422.388	134.38
410.836	87.755
392.772	76.6326
372.236	159.386
391.153	199.318
342.853	459.491
446.601	477.708
467.287	424.987
391.965	439.938
389.27	433.296
337.902	432.141
325.442	347.373
321.45	396.048
394.453	481.884
410.092	466.351
397.896	452.024
386.37	301.017
385.924	325.233
390.45	300.01
370.818	314.562
378.498	328.593
367.265	337.319
350.01	251.578
337.232	269.803
329.272	246.594
341.335	258.602
290.139	276.584
272.614	286.89
265.081	249.043
268.322	248.808
302.39	225.964
297.321	208.677
285.909	236.314
148.522	228.526
156.752	181.978
364.833	177.993
355.191	194.438
378.235	198.51
243.113	175.744
220.471	144.331
210.351	154.95
224.958	139.937
225.333	128.268
235.971	149.957
255.562	524.706
275.14	535.69
287.801	537.557
269.332	555.729
276.011	564.898
292.069	573.199
269.882	564.681
267.127	528.935
247.264	467.888
246.658	433.904
174.046	426.446
178.403	422.686
174.72	385.967
172.607	349.544
148.592	316.42
371.102	295.729
387.054	257.969
356.504	251.274
523.893	243.755
496.149	201.948
475.631	223.299
476.752	116.685
425.093	104.538
424.144	167.235
429.006	142.247
396.218	161.904
391.438	151.876
417.183	126.254
435.288	341.46
453.734	289.165
463.148	255.772
408.139	193.813
409.1	83.3876
378.323	73.8715
368.021	80.6005
354.082	286.462
321.465	259.553
259.023	273.469
345.827	257.492
283.088	212.991
277.771	177.977
112.234	144.455
112.566	116.357
169.929	79.5707
223.553	63.5902
234.2	54.7043
236.977	28.417
251.009	22.2166
258.935	12.7291
236.78	27.4123
	36.1877
	61.7142
	99.5764
	67.9146
	13.155
	2.24995
	18.7701
	35.4594
	49.3135
	62.9237
	44.2023
	62.8782
	31.9447
	59.0156
	80.0422
	79.6715
	116.113
	113.521
	134.35
	144.65
	157.304
	183.686
	186.651
	189.005
	173.366
	164.093
	141.041
	121.387
	159.06
	183.458
	205.119
	214.593
	227.732
	215.384
	169.052
	158.647
	111.099
	77.4248
	69.7678
	88.6648
	73.9328
	53.3127
	22.2003
	49.7557
	56.7006
	68.9355
	94.0621
	117.878
	113.421
	135.93
	101.67
	116.318
	131.518
	137.315
	142.042
	128.27
	122.69
	104.531
	87.4488
	171.412
	184.317
	252.661
	241.349
	251.129
	214.262
	222.563
	160.832
	117.3
	155.331
	151.296
	126.699
	98.3311
	104.21
	141.76
	128.182
	126.979
	96.4648
	84.2299
	166.158
	146.607
	89.0452
	96.7932
	132.818
	141.701
	100.409
	90.388
	98.1945
	121.956
	90.4986
	126.462
	91.2886
	343.468
	321.638
	291.879
	297.217
	290.919
	304.13
	324.633
	349.255
	375.543
	276.165
	303.453
	290.461
	346.316
	240.218
	248.977
	264.44
	280.788
	299.753
	287.216
	234.446
	235.282
	235.236
	215.514
	208.738
	251.412
	238.881
	237.005
	215.77
	188.882
	202.385
	136.808
	112.273
	140.765
	447.765
	473.711
	470.987
	423
	389.241
	327.985
	363.438
	395.662
	370.766
	345.435
	306.636
	195.745
	110.81
	94.4327
	367.829
	343.697
	348.305
	322.081
	307.281
	287.92
	329.049
	316.665
	291.06
	290.087
	259.013
	258.303
	247.472
	237.408
	215.118
	224.003
	235.051
	235.885
	222.595
	229.09
	204.111
	214.815
	266.897
	247.717
	250.829
	241.518
	232.849
	162.811
	135.9
	137.56
	137.55
	140.227
	137.974
	110.699
	61.4084
	62.2192
	84.783
	70.5439
	96.6762
	82.9059
	74.7278
	87.2616
	39.0679
	90.7226
	91.3311
	99.7939
	117.325
	127.961
	140.449
	124.986
	150.752
	164.476
	186.617
	150.957
	145.742
	187.76
	206.024
	179.296
	174.526
	195.467
	215.119
	189.113
	168.469
	133.132
	140.657
	99.0626
	105.502
	134.975
	117.088
	94.8438
	82.652
	162.193
	173.274
	208.591
	191.975
	208.249
	227.188
	241.256
	238.144
	252.073
	245.119
	254.313
	232.584
	293.568
	278.802
	262.711
	271.129
	241.27
	238.194
	219.243
	210.505
	179.935
	163.626
	165.593
	143.439
	282.865
	200.534
	173.966
	174.104
	159.592
	154.056
	143.064
	135.231
	123.589
	121.028
	116.232
	101.766
	74.1012
	193.754
	195.951
	164.832
	151.714
	131.541
	136.826
	119.887
	101.852
	94.7614
	91.8447
	93.1132
	87.362
	69.1441
	101.178
	123.435
	110.73
	118.976
	104.567
	97.1339
	101.046
	95.2024
	78.1261
	71.8125
	68.5412
	64.2051
	48.9598
	165.122
	183.774
	65.9161
	18.9562
	52.7167
	52.9986
	53.8443
	54.4724
	55.8554
	21.5924
	33.5763
	9.39645
	1.72913
	21.5157
	377.579
	386.695
	309.437
	330.652
	306.738
	338.988
	380.225
	329.318
	393.984
	337.328
	348.422
	320.733
	323.695
	222.453
	211.794
	231.914
	302.03
	311.568
	280.88
	59.4588
	68.0807
	83.4977
	96.7404
	83.2102
	84.7872
	95.7202
	135.464
	144.899
	164.113
	146.384
	125.104
	111.518
	135.173
	174.54
	469.397
	442.727
	473.621
	469.608
	495.328
	446.096
	406.892
	417.952
	364.783
	382.3
	404.847
	393.938
	349.208
	320.135
	296.955
	298.11
	340.83
	270.62
	192.124
	173.975
	172.419
	202.472
	154.554
	151.467
	134.735
	141.084
	155.084
	177.258
	115.183
	86.1911
	96.016

## Sheet: ED1f
ED1f
Foxp2	Dbx1
32.898	251.284
140.781	251.002
55.8252	289.935
165.581	225.941
136.761	237.18
232.828	244.214
201.451	257.438
203.732	259.741
212.52	261.142
201.733	180.622
180.164	184.312
160.997	192.572
178.482	187.467
171.665	219.773
120.945	146.302
111.587	159.814
82.4281	164.511
122.185	172.517
264.191	115.502
356.442	107.257
248.397	208.338
240.123	199.747
244.947	225.104
258.846	167.525
256.748	192.051
275.507	172.285
284.273	186.122
281.548	159.096
285.703	158.526
274.211	176.383
250.89	196.853
254.044	143.929
220.027	66.4861
205.732	36.7356
189.107	8.62587
197.832	8.80895
184.594	18.8009
171.919	86.1953
195.557	147.879
199.93	148.611
153.667	41.1929
148.633	138.908
135.141	66.6762
114.009	61.7331
92.251	114.488
100.328	113.629
117.234	67.2888
112.658	149.379
46.5805	92.7651
119.939	88.5894
27.872	107.017
42.2049	129.62
62.7247	132.803
94.774	116.298
109.885	117.974
99.5872	107.454
61.2848	76.8864
14.6789	27.0958
10.0081	132.86
9.91649	153.611
30.8485	121.473
95.7051	55.5647
90.9834	101.475
199.246	87.9064
172.997	97.4688
127.968	72.4784
113.935	74.6824
103.449	74.0769
85.7682	139.204
155.311	93.5537
187.365	61.4091
185.818	40.7282
205.382	87.8008
181.28	64.8243
168.005	12.1114
172.524	146.224
137.773	134.254
135.127	81.8789
117.873	47.0022
146.463	76.6822
39.2437	382.735
38.3889	401.402
46.6823	286.661
21.5527	307.489
74.6815	319.27
92.4081	326.699
141.695	325.614
151.505	316.615
202.538	291.28
254.613	257.671
257.569	317.467
243.42	326.861
242.458	191.459
227.077	120.234
191.039	153.379
175.246	160.702
198.503	275.866
220.971	290.311
145.42	287.426
152.691	268.793
140.322	265.283
160.323	225.072
149.175	225.546
164.719	198.264
108.501	164.993
109.997	179.082
86.5416	208.536
77.892	231.6
76.1062	204.456
106.471	190.092
112.765	217.196
116.449	246.783
78.6094	243.832
68.3775	185.813
397.527	161.956
366.889	143.049
310.51	171.72
286.348	142.703
351.602	135.977
336.947	113.742
282.905	117.914
307.66	79.0165
187.314	73.2671
160.956	56.5886
187.416	59.8144
194.468	56.8634
218.456	100.147
230.427	102.935
245.635	112.785
233.941	44.7845
268.858	42.2303
251.399	37.2695
290.264	66.7188
	86.6993
	110.618
	63.7881
	41.6299
	48.3664
	69.7869
	83.0156
	122.788
	106.476
	88.9839
	106.385
	102.645
	124.233
	132.018
	147.659
	164.434
	177.5
	176.594
	163.477
	149.74
	175.179
	192.921
	205.183
	217.771
	233.01
	210.836
	231.9
	224.63
	243.196
	176.894
	189.68
	202.548
	214.515
	219.704
	188.581
	175.174
	193.084
	173.404
	160.027
	195.521
	268.916
	75.7907
	139.823
	120.031
	139.009
	138.175
	101.439
	75.3582
	22.4482
	40.9125
	27.2157
	197.073
	163.131
	153.098
	67.9806
	27.1139
	117.894
	152.334
	182.964
	59.3056
	2.10134
	20.179
	205.529
	192.84
	167.069
	131.652
	126.238
	135.564
	119.954
	113.554
	94.0973
	81.591
	92.5912
	77.6224
	60.3537
	46.4839
	72.8549
	39.6151
	157.143
	125.912
	138.475
	109.534
	99.0835
	131.937
	0.83443
	22.8349
	0.747935
	118.591
	116.678
	124.412
	183.096
	208.206
	60.7252
	2.76278
	0.620735
	22.2905
	109.575
	136.551
	89.3298
	20.3367
	8.50712
	22.3465
	42.2558
	13.4425
	2.39136
	21.4815
	54.1515
	127.887
	155.016
	60.5216
	47.8831
	7.15371
	30.9401
	55.683
	49.0889
	118.876
	123.333
	131.519
	106.604
	82.0184
	73.8623
	50.6153
	36.369
	88.6633
	111.264
	64.0374
	49.6486
	24.2341
	74.8138
	61.1729
	222.895
	222.742
	217.746
	171.531
	165.721
	171.816
	193.771
	151.973
	79.5711
	164.286
	272.447
	131.021
	81.5441
	67.0388
	101.861
	123.955
	117.061
	169.674
	198.637
	195.794
	142.771
	130.856
	111.866
	127.539
	123.418
	160.561
	181.463
	143.624
	77.3038
	124.01
	155.334
	57.8239
	87.6637
	102.73
	124.713
	147.651
	147.075
	110.863
	149.688
	112.647
	125.739
	90.8616
	61.5351
	210.347
	220.596
	235.496
	250.91
	236.776
	210.86
	209.668
	212.234
	238.742
	256.785
	251.747
	283.253
	294.955
	294.813
	309.989
	320.878
	321.352
	340.516
	309.034
	272.553
	229.582
	215.211
	200.406
	206.983
	209.455
	244.743
	201.653
	211.855
	226.029
	247.254
	259.161
	295.113
	307.265
	320.302
	187.732
	217.201
	231.272
	193.591
	258.427
	283.679
	271.353
	253.413
	243.069
	254.637
	256.658
	236.404
	246.062
	221.994
	209.486
	197.658
	217.367
	209.163
	157.292
	165.52
	161.927
	142.977
	165.497
	175.998
	192.604
	190.496
	186.335
	215.456
	201.322
	198.116
	217.525
	231.011
	170.053
	156.384
	165.528
	149.673
	191.033
	166.839
	166.136
	136.865
	125.265
	114.724
	121.42
	107.602
	99.0263
	155.089
	136.186
	143.442
	129.237
	114.748
	107.388
	88.856
	73.7584
	81.023
	130.587
	353.742
	386.235
	391.115
	367.016
	373.783
	350.402
	342.98
	362.846
	333.536
	410.382
	342.719
	337.997
	352.873
	353.071
	358.093
	309.436
	291.196
	283.458
	385.406
	375.883
	280.75
	282.929
	269.182
	303.885
	304.241
	257.053
	380.937
	370.64
	355.329
	305.409
	304.249
	319.717
	324.534
	323.571
	288.575
	261.191
	238.686
	195.336
	195.992
	278.594
	230.498
	157.719
	114.14
	91.7223
	74.1769
	96.9496
	95.8362
	128.234
	115.182
	71.8634

## Sheet: ED1h
ED1h
Foxp2	Dbx1
874.679	874.679
852.488	852.488
784.623	784.623
793.999	793.999
818.909	818.909
806.454	806.454
811.843	811.843
785.43	785.43
769.709	769.709
754.497	754.497
707.308	707.308
727.45	727.45
708.488	708.488
716.609	716.609
743.805	743.805
709.469	709.469
664.652	664.652
645.404	645.404
653.525	653.525
671.78	671.78
644.187	644.187
635.023	635.023
622.716	622.716
616.408	616.408
600.103	600.103
588.455	588.455
576.422	576.422
556.367	556.367
522.589	522.589
473.377	473.377
609.23	609.23
607.318	607.318
567.245	567.245
569.157	569.157
521.025	521.025
488.39	488.39
474.569	474.569
484.826	484.826
463.194	463.194
445.113	445.113
431.59	431.59
417.371	417.371
405.822	405.822
398.881	398.881
430.944	430.944
392.386	392.386
404.841	404.841
357.913	357.913
336.914	336.914
310.029	310.029
265.709	265.709
404.369	404.369
424.623	424.623
351.692	351.692
344.564	344.564
329.029	329.029
344.316	344.316
332.283	332.283
224.407	224.407
147.887	147.887
183.688	183.688
57.3064	980.571
27.4457	934.075
15.6395	902.719
3.98653	894.324
4.94483	857.372
110.741	883.4
134.43	783.353
158.886	779.29
134.814	764.57
125.614	737.891
168.891	712.745
202.163	711.366
239.805	693.234
136.845	716.579
220.984	768.289
239.153	818.12
268.401	837.363
303.206	866.955
284.347	704.734
307.116	723.862
317.466	746.286
334.409	829.696
342.42	700.594
326.972	679.09
272.617	685.568
340.043	571.684
402.946	576.858
416.132	552.173
440.052	511.541
469.069	537.875
497.78	544.545
513.764	556.083
526.72	498.891
416.209	546.806
400.646	555.623
380.79	578.775
394.705	536.802
420.234	526.874
426.175	641.64
393.325	648.424
424.565	624.16
455.384	620.71
463.012	584.947
468.456	568.885
489.308	546.231
520.204	523.769
520.74	510.084
583.298	493.563
546.001	564.477
541.976	499.849
566.126	512.077
587.208	494.483
580.845	416.516
571.569	402.793
600.011	461.057
552.939	292.895
580.922	242.335
620.864	290.135
638.841	306.004
666.249	444.843
606.642	458.298
613.581	440.742
637.346	316.699
639.685	223.974
641.486	232.215
648.271	166.131
651.951	169.313
668.28	63.5928
685.338	32.8122
696.071	39.3286
685.491	176.672
654.596	69.9943
718.227	705.076
748.548	707.736
741.648	698.583
793.549	565.06
779.098	635.611
796.233	604.728
781.053	592.522
750.579	570.939
831.613	624.719
816.165	623.036
880.64	625.454
910.922	598.327
811.412	580.422
722.328	600.547
761.504	599.221
344.988	528.783
6.05646	511.841
245.287	526.737
121.262	557.987
163.291	504.288
190.718	501.665
171.648	498.831
216.565	568.607
241.894	471.929
256.784	458.674
274.4	478.256
300.422	474.353
328.259	455.467
338.017	407.801
366.21	459.045
404.729	440.755
394.549	393.806
394.991	383.921
373.383	336.006
352.161	369.024
341.299	386.964
306.64	386.649
302.704	398.427
290.239	398.215
352.603	351.073
416.481	324.7
387.112	326.963
344.879	302.888
371.197	334.381
382.475	267.543
420.258	280.647
416.114	239.066
411.76	228.511
476.957	151.674
496.66	94.8571
534.961	88.9005
574.529	193.426
571.805	212.006
510.757	196.26
	198.198
	240.48
	236.686
	374.109

## Sheet: ED1i
ED1i
Foxp2	Dbx1
441.743	610.819
490.838	468.341
497.918	479.232
504.676	489.487
505.021	480.998
526.802	496.259
566.322	479.733
581.399	440.973
580.746	429.023
574.556	503.486
596.342	518.174
620.914	540.166
614.505	593.542
623.271	611.566
623.079	603.395
650.348	614.634
656.829	618.302
713.662	648.317
747.456	654.735
756.495	657.602
769.935	685.511
771.197	723.989
721.972	736.436
704.636	774.524
629.47	802.062
518.125	860.259
506.501	404.875
475.783	404.772
438.33	397.719
423.052	365.915
414.433	345.162
383.559	535.246
479.366	542.845
614.809	513.8
336.342	540.569
353.526	596.784
358.548	644.408
343.35	640.258
369.059	616.316
555.816	618.57
581.886	597.079
435.79	575.101
417.55	568.146
438.876	562.735
784.61	536.561
652.36	302.167
658.524	324.226
649.019	333.909
461.69	797.63
548.543	804.361
521.274	839.417
467.867	758.624
479.5	766.997
420.243	768.16
376.483	757.435
344.209	740.202
337.737	724.315
334.544	709.654
376.049	732.209
387.401	712.561
343.154	722.007
321.202	689.501
314.896	690.941
308.12	672.076
231.29	693.249
234.273	684.541
207.308	886.021
202.581	919.65
178.393	565.154
171.143	364.434
182.329	446.018
184.847	462.701
233.142	430.007
236.908	376.425
239.842	384.105
224.071	609.37
253.939	325.509
191.149	573.424
129.351	568.598
370.244	677.009
334.768	691.397
318.25	726.65
204.902	455.348
225.145	542.174
170.745	578.67
138.305	643.939
171.268	661.726
116.739	809.397
107.31	824.666
142.371	806.262
124.378	718.68
84.0799	228.052
43.0351	334.624
38.2047	315.124
4.87958	318.259
992.783	443.125
748.198	548.53
1115.6	580.795
1135.03	228.973
1112.14	231.026
983.634	224.707
963.73	205.765
905.536	335.85
906.33	159.751
891.175	269.911
890.706	228.727
936.216	227.462
859.05	294.465
872.859	540.144
817.803	541.494
857.925	394.463
780.544	459.798
811.042	503.54
823.235	261.686
798.666	162.869
813.898	97.3545
789.07	264.025
743.031	244.976
712.229	243.295
755.627	235.883
711.667	177.494
715.5	129.638
648.421	112.221
648.068	135.792
600.661	154.125
563.567	79.4866
565.558	35.7314
511.577	81.1638
590.822	413.454
645.978	447.746
716.796	481.256
836.984	491.878
217.335	506.244
236.235	522.607
297.766	536.731
332.659	515.818
383.199	547.585
403.202	572.827
427.804	628.6
438.878	623.934
503.575	611.167
502.792	673.724
539.599	695.679
589.929	730.468
594.583	739.766
630.354	725.283
668.291	724.903
670.872	741.619
702.6	742.363
746.82	692.69
805.312	682.222
669.858	670.867
640.937	747.647
604.61	771.334
605.404	801.242
595.857	810.832
529.55	795.5
532.374	811.218
536.896	835.534
490.168	853.656
481.338	853.469
516.954	840.9
420.276	826.247
348.592	796.802
322.721	798.936
299.029	829.059
163.432	872.319
163.751	817.373
183.826	814.775
139.061	838.528
120.376	850.943
117.806	867.4
776.784	872.468
837.785	861.603
751.827	842.13
707.029	854.483
622.465	889.901
652.699	884.093
629.663	916.345
561.43	947.284
496.419	988.812
499.127	1013.93
465.191	1024.62
446.325	1034.34
443.936	1037.28
480.648	1029.96
415.53	1053.96
390.046	1004.33
374.369	892.658
370.42	918.86
337.444	912.827
333.795	899.535
461.375	883.856
475.785	935.537
407.265	905.508
419.553	918.446
344.155	899.486
291.793	962.263
277.556	975.168
171.277	995.331
189.77	998.982
51.5152	1023.05
47.7659	1033.96
54.5973	1035.86
133.271	1026.03
131.263	1025.99
128.621	1038.78
176.08	1066.33
208.316	1096.53
214.28	1080.59
253.066	1089.59
235.501	1104.8
254.941	1110.97
306.049	1111
307.917	911.503
297.89	939.414
297.196	944.869
297.436	960.333
328.611	982.812
351.747	956.588
	958.072
	964.85
	976.111
	995.05
	1006.25
	1010.49
	1024.22
	1032.66
	610.384
	631.843
	646.97
	677.788
	698.839
	745.038
	668.451
	653.925
	655.761
	682.322
	628.942
	539.665
	533.334
	507.237
	501.148
	504.259
	538.082
	543.862
	484.239
	454.629
	426.635
	360.902
	402.849
	411.601
	437.604
	468.053
	443.329
	455.346
	404.382
	430.363
	406.764
	381.23
	340.535
	348.316
	392.767
	381.434
	56.6832
	44.3682
	139.43
	190.99
	206.101
	203.702
	837.078
	811.681
	771.62
	753.488
	730.786
	730.245
	700.985
	688.277
	673.813
	687.836
	666.061
	650.024
	692.766
	681.325
	629.97
	580.136
	598.095
	585.426
	553.398
	544.365
	531.856
	637.609
	559.295
	549.168
	508.467
	494.271
	397.958
	431.241
	452.869
	769.385
	411.841
	437.572
	420.527
	402.141
	307.517
	248.63
	237.896
	161.917
	324.168
	217.509
	255.281
	106.82

## Sheet: ED1j
ED1j
Foxp2	Dbx1
942.294	956.192
949.91	976.329
900.868	905.827
815.436	920.661
813.435	950.824
690.751	907.688
574.662	921.027
616.001	889.746
606.804	875.094
595.692	870.297
479.236	867.661
386.156	858.012
339.771	948.102
336.781	897.889
316.708	896.544
302.014	890.434
294.463	863.81
280.834	861.519
248.294	859.217
233.933	859.508
239.957	861.465
226.123	851.537
211.741	825.515
199.844	847.062
208.632	814.489
220.627	834.949
588.183	822.321
590.421	811.445
461.465	770.579
378.55	754.175
345.386	777.259
313.019	783.305
254.038	785.843
221.261	810.025
216.13	826.903
216.507	808.509
153.707	807.766
140.089	743.708
175.641	745.548
190.109	750.292
175.232	711.383
168.702	676.724
134.904	679.93
56.2054	706.564
38.2735	665.031
781.47	636.246
885.65	621.885
955.963	619.336
929.837	616.141
904.704	634.309
815.241	605.62
639.984	612.075
624.981	605.491
550.521	586.892
566.518	571.542
480.227	567.487
910.247	551.943
898.206	554.094
796.855	545.069
752.745	532.666
695.122	503.396
674.787	491.833
500.218	483.162
496.262	477.623
454.713	472.513
478.048	441.941
502.97	355.434
437.378	365.115
356.381	377.593
628.269	419.556
661.695	406.153
504.06	392.61
515.068	398.999
467.976	424.698
388.145	449.869
392.675	438.166
407.716	455.302
393.535	511.927
319.705	288.557
314.908	300.562
316.686	271.217
329.605	261.191
277.735	199.403
213.385	214.119
202.721	556.375
186.113	548.716
162.184	505.343
145.519	488.132
99.6499	766.438
108.365	848.966
106.817	877.386
89.081	882.097
181.143	859.637
203.868	912.249
228.904	875.428
530.014	921.898
636.104	943.391
580.453	923.071
483.734	935.226
484.865	910.41
566.853	858.819
363.431	828.893
725.131	827
708.171	801.656
632.797	811.456
571.653	784.854
473.142	774.043
459.819	762.608
448.512	799.085
403.929	817.189
378.823	764.695
368.877	726.605
356.116	710.716
343.509	719.494
297.026	733.22
278.073	699.163
259.312	708.759
287.142	644.991
40.9214	644.916
61.359	643.076
117.78	667.57
88.7348	689.02
148.809	627.339
178.87	593.594
198.138	578.792
259.028	594.293
262.551	601.102
228.175	536.818
309.564	545.252
364.062	520.672
359.693	555.224
427.844	505.989
510.44	504.849
481.334	477.407
596.529	487.874
723.724	436.047
	455.054
	424.676
	408.627
	416.706
	386.489
	345.526
	343.267
	208.116
	771.612
	795.019
	752.346
	783.036
	731.94
	723.098
	701.767
	706.274
	613.269
	630.415
	603.533
	595.218
	519.672
	519.059
	525.868
	543.542
	535.011
	534.581
	424.225
	442.038
	398.128
	322.84
	344.752
	362.91
	257.749
	300.196
	326.045
	169.498
	179.814
	156.741
	145.08
	123.846
	133.366
	54.8393
	16.4582
	62.1003
	277.927
	965.653
	922.631
	904.265
	890.829
	888.268
	894.021
	917.662
	906.214
	930.487
	860.709
	849.146
	824.071
	816.445
	796.225
	800.143
	799.952
	808.571
	802.627
	820
	772.698
	755.115
	744.699
	736.385
	718.993
	675.074
	701.926
	677.52
	674.615
	664.467
	662.976
	673.144
	698.582
	719.662
	771.437
	757.81
	759.797
	786.631
	793.568
	803.086
	787.701
	709.743
	685.509
	659.631
	626.3
	619.859
	616.056
	623.911
	735.984
	612.52
	631.537
	598.205
	566.365
	544.902
	558.3
	534.887
	549.412
	560.23
	573.513
	581.941
	585.305
	637.079
	510.825
	508.838
	502.34
	460.007
	476.749
	474.665
	412.628
	408.003
	403.416
	391.05
	384.992
	372.588
	278.557
	307.665
	376.239
	340.079
	344.379
	353.973
	910.132
	879.362
	865.544
	842.361
	834.43
	833.818
	826.938
	837.927
	849.031
	876.973
	797.219
	774.361
	769.755
	788.733
	782.177
	798.289
	752.114
	742.616
	735.602
	705.901
	703.512
	674.137
	686.006
	662.804
	666.97
	693.765
	698.18
	724.574
	652.866
	643.482
	615.349
	599.065
	603.538
	599.409
	630.008
	642.201
	633.027
	547.884
	537.639
	559.523
	576.762
	535.786
	519.273
	480.686
	494.81
	491.312
	501.441
	476.672
	431.587
	428.739
	415.017
	464.001
	428.606
	453.222
	367.141
	356.037
	339.716
	347.188
	331.574
	322.228
	366.988
	370.333
	295.854
	288.19
	263.765
	305.868
	291.897
	281.902
	242.78
	232.88
	225.025
	195.669
	188.482
	186.629
	185.769
	828.543
	828.868
	802.57
	794.275
	751.063
	742.463
	813.75
	815.623
	763.524
	726.103
	713.508
	706.016
	691.147
	678.323
	662.25
	642.985
	600.537
	559.542
	534.677
	560.153
	532.403
	561.912
	560.918
	542.742
	460.37
	453.757
	453.661
	467.346
	438.888
	463.867
	429.542
	442.003
	411.023
	400.511
	357.413
	329.548
	321.139
	282.877
	368.938
	219.578
	204.976
	146.493
	69.0516
	29.872
	28.1711
	94.9866
	118.991
	46.9964
	341.264
	229.344
	287.119
	1039.76
	1053.89
	1009.99
	1009.84
	1007
	980.136
	977.129
	953.737
	930.277
	915.001
	899.486
	888.679
	910.747
	982.513
	925.169
	1067.92
	1071.81
	1076.76
	1056.38
	1056.85
	1116.31
	1137.27
	1109.12
	1094.63
	1064.8
	1026.36
	1055.64
	1035
	992.359
	955.537
	927.646
	919.762
	914.931
	950.661
	941.038
	978.49
	888.848
	890.709
	886.24
	907.516
	873.01
	861.61
	816.328
	840.142
	855.211
	1099.89
	849.98
	827.435
	809.236
	796.336
	789.975
	784.037
	808.366
	769.237
	754.738
	755.653
	731.177
	724.339
	763.491
	767.999
	769.776
	742.685
	723.932
	718.647
	714.401
	704.232
	691.233
	703.663
	684.249
	683.164
	662.842
	668.711
	633.851
	616.659
	617.128
	646.804
	637.235
	656.219
	595.575
	578.991
	547.662
	525.832
	526.04
	504.148
	516.94
	542.931
	537.601
	456.096
	413.329
	423.036
	462.412
	421.759
	375.1
	353.901
	335.263
	320.471
	305.987
	248.867
	219.545
	735.723
	820.066
	846.126
	884.625
	954.514
	953.045
	1002.79
	992.013
	1002.17
	958.183
	940.915
	936.692
	901.686
	923.346
	896.186
	865.887
	912.685
	883.056
	831.096
	803.828
	751.753
	775.099
	774.645
	766.237
	802.013
	776.006
	709.901
	704.871
	670.749
	632.297
	635.204
	613.828
	556.446
	521.917
	526.101
	528.078
	534.247
	509.656
	542.031
	495.679
	430.098
	371.846
	260.328
	191.854
	141.256
	122.287
	100.65
	119.849
	955.676
	848.342
	854.011
	859.957
	808.182
	818.181
	758.899
	720.716
	818.774
	593.737
	535.993
	592.452
	612.182
	587.337
	565.007
	480.149
	428.098
	341.24
	196.415
	172.37
	150.371
	107.626
	71.6663
	84.0196
	86.9656
	68.3356
	9.83036
	33.2986
	113.026
	145.04
	158.486
	43.9366
	337.578
	806.882
	833.112

## Sheet: ED1k
ED1k
Foxp2	Dbx1
719.463	598.041
717.297	772.593
695.639	802.171
740.986	774.353
653.743	787.145
607.787	778.346
550.663	756.147
431.881	760.411
504.301	716.688
356.821	723.727
479.8	740.038
377.735	759.802
312.354	734.353
549.58	717.635
175.026	698.075
199.189	678.989
341.119	712.289
92.5894	677.297
118.376	674.048
157.767	682.035
210.154	681.832
688.126	656.383
614.014	637.5
627.009	679.598
198.377	657.804
550.596	636.823
536.45	646.501
486.636	775.775
474.453	766.096
507.279	717.229
516.619	731.849
519.732	717.297
488.26	687.855
435.874	677.703
344.909	616.857
85.8888	609.344
127.446	567.922
144.028	544.098
123.859	578.548
104.366	600.41
128.326	654.894
194.316	619.767
200.272	624.64
212.725	563.794
229.917	557.025
425.316	580.511
929.8	540.782
956.3	528.26
932.172	499.698
826.807	473.641
861.134	477.431
741.341	446.839
716.485	412.253
588.919	384.639
377.351	378.615
599.63	361.694
822.339	351.542
698.54	336.381
691.67	341.525
631.961	326.296
587.773	308.496
558.714	284.469
542.276	240.814
546.67	255.771
486.563	238.783
486.218	262.337
438.667	254.485
439.843	258.14
424.932	202.438
417.654	224.705
412.485	311.609
458.798	310.526
392.93	418.48
402.612	437.769
421.21	477.16
362.705	470.189
371.923	413.945
352.842	399.732
371.384	378.412
354.065	542.406
391.099	636.417
368.203	719.598
327.826	675.74
311.156	655.435
278.515	650.765
268.946	603.252
269.589	587.212
278.506	571.374
285.491	553.506
250.026	612.389
237.522	597.973
246.155	582.745
226.373	556.552
219.563	524.673
171.608	505.181
129.218	491.983
7.98341	469.444
646.616	471.678
635.576	499.901
621.198	519.191
620.554	432.49
606.764	405.485
562.567	394.52
566.203	415.434
545.304	344.165
526.986	330.154
570.477	304.57
571.472	294.418
562.311	284.469
557.846	314.317
543.644	741.324
497.554	582.068
484.602	561.898
502.334	543.489
449.136	507.076
433.932	487.11
459.221	467.143
452.644	460.037
436.911	469.918
404.23	654.691
401.298	656.924
366.017	627.28
374.526	410.155
350.634	421.999
340.774	357.363
327.973	361.965
301.089	371.711
304.316	371.102
304.488	333.674
295.68	319.122
271.729	317.295
253.534	301.389
283.696	300.645
280.757	295.839
304.999	276.008
238.492	252.658
230.163	230.12
217.894	209.747
184.432	253.403
30.3137	261.863
57.3765	216.719
999.685	204.739
1023.49	193.504
1046.86	176.109
718.887	161.355
655.998	154.992
640.075	138.546
568.718	135.635
616.686	156.752
591.384	202.099
586.076	599.733
607.751	605.351
599.039	572.66
574.148	567.178
567.917	553.641
555.232	577.195
552.517	541.526
520.083	469.58
469.177	496.314
458.15	409.816
480.326	375.095
488.771	338.073
497.028	364.131
428.185	238.986
385.859	238.106
684.761	197.159
747.35	190.729
796.163	222.607
741.463	191.338
714.781	176.38
727.265	130.965
730.581	62.9445
720.356	74.5182
714.47	88.5285
675.158	90.0175
650.312	104.095
634.801	117.564
624.442	93.943
607.896	227.548
619.724	184.976
599.351	138.275
552.195	88.4608
564.612	7.51274
583.339	4.80544
529.941	28.5619
477.411	853.034
449.994	803.955
413.676	872.051
420.152	897.054
348.072	870.219
327.209	919.579
126.424	965.946
114.752	962.3
200.34	963.819
261.527	972.914
276.27	965.692
321.768	961.284
326.007	921.543
327.91	945.72
378.304	955.344
	900.824
	895.018
	890.036
	934.76
	897.527
	844.346
	824.098
	810.19
	815.534
	825.282
	835.961
	842.07
	857.678
	863.906
	875.474
	858.216
	846.953
	861.804
	860.986
	842.674
	845.729
	832.468
	850.783
	872.151
	875.083
	890.813
	907.831
	903.424
	814.031
	796.66
	796.782
	809.346
	787.688
	723.232
	721.462
	709.719
	745.869
	763.062
	781.551
	791.651
	802.156
	743.333
	722.253
	703.768
	674.184
	660.862
	614.376
	623.479
	608.158
	688.758
	716.517
	771.405
	776.398
	759.552
	777.985
	811.089
	816.019
	824.527
	829.572
	774.645
	685.364
	728.817
	709.502
	660.665
	623.734
	641.522
	622.373
	665.861
	530.094
	547.058
	552.042
	545.286
	566.889
	591.492
	501.325
	483.128
	515.113
	528.436
	454.372
	480.02
	497.384
	445.318
	433.585
	424.899
	411.977
	361.374
	356.152
	334.32
	303.495
	348.761
	217.381
	749.909
	760.823
	771.207
	786.587
	748.607
	717.674
	802.56
	685.339
	689.747
	647.755
	642.067
	541.334
	554.788
	562.28
	547.841
	524.129
	516.384
	501.302
	472.184
	466.89
	483.737
	500.525
	521.301
	420.1
	368.158
	370.856
	412.709
	341.031
	387.399
	231.434
	313.66
	141.896
	154.406
	551.404
	561.976
	523.35
	567.424
	530.26
	438.674
	381.389
	334.494
	312.945
	315.23
	169.467
	79.8669
	48.5618
	32.8853
	1001.71
	1028.13
	1046.21
	1050.36
	1077.71
	1046.07
	972.814
	937.197
	891.877
	906.442
	922.921
	953.653
	968.463
	951.684
	957.214
	971.534
	980.28
	987.88
	1006.02
	1029.34
	1075.14
	1089.02
	1106.31
	1112.16
	1078.95
	1124.6
	1133.83
	1117.45
	1131.88
	1107.04
	1066.99
	1053.71
	1040.54
	1013.54
	981.248
	1009.3
	1026.47
	1038.72
	1049.34
	1061.27
	1083.25
	1103.23
	1094.71
	930.832
	874.83
	882.085
	907.621
	915.833
	943.205
	960.385
	963.089
	958.549
	968.652
	980.113
	984.519
	985.031
	992.898
	1011.29
	1035.83
	1030.41
	923.7
	917.892
	925.558
	885.301
	893.201
	866.24
	856.905
	830.901
	837.489
	835.63
	844.02
	858.763
	887.103
	880.783
	841.539
	852.41
	843.464
	833.783
	866.986
	879.47
	896.517
	919.616
	910.047
	814.133
	827.563
	820.654
	801.782
	773.286
	759.055
	761.47
	765.03
	767.267
	770.315
	787.762
	804.642
	766.733
	733.474
	742.765
	720.6
	710.152
	732.762
	756.674
	739.995
	726.754
	704.811
	783.312
	765.475
	750.999
	680.922
	661.428
	651.781
	667.347
	641.177
	608.931
	621.404
	610.11
	615.807
	625.988
	647.185
	612.725
	597.47
	593.409
	568.284
	550.871
	534.57
	515.877
	493.2
	481.517
	461.833
	496.471
	510.625
	519.415
	557.547
	564.768
	546.954
	575.806
	391.255
	417.849
	702.775
	799.034
	813.165
	837.255
	856.738
	827.185
	868.8
	936.117
	1050.92
	1022.6
	869.122
	846.501
	656.899
	640.665
	657.121
	676.616
	769.214
	821.41
	750.754
	734.976
	702.82
	742.309
	724.74
	579.433
	591.673
	518.158
	546.743
	564.701
	635.68
	286.985
	318.652
	308.861
	331.626
	346.659
	376.635
	387.094
	361.38
	354.069
	334.308
	398.822
	308.838
	291.213
	466.206
	426.038
	753.625
	737.647
	650.178
	636.592
	646.684
	580.023
	577.575
	559.338
	558.326
	644.359
	514.408
	483.497
	510.191
	530.197
	495.47
	484.866
	381.085
	400.791
	276.615
	267.035
	283.636
	322.625
	303.286
	282.523
	278.506
	250.433
	201.564
	231.262
	169.351
	168.05
	148.21

## Sheet: ED1l
ED1l
Foxp2	Dbx1
836.059	703.046
750.847	755.766
711.344	680.551
649.337	653.183
689.876	572.535
595.497	586.116
487.817	551.561
456.566	593.313
427.807	616.873
435.097	626.543
437.366	606.54
418.958	566.692
411.556	532.79
401.093	609.414
362.925	498.104
344.527	453.486
316.403	431.905
284.872	395.529
672.831	260.36
545.223	275.584
473.853	924.856
428.386	938.699
405.069	854
397.9	879.24
383.89	873.107
401.783	856.791
409.96	850.49
392.319	884.756
384.272	837.6
358.454	837.301
348.093	831.756
329.312	909.287
331.095	925.668
313.127	942.293
302.654	948.658
274.763	924.847
278.973	913.114
287.682	875.571
238.733	818.53
233.804	802.391
207.874	789.622
215.761	782.611
223.443	758.156
176.977	770.897
181.85	714.005
77.3249	731.88
90.0475	731.441
695.124	669.723
579.743	712.287
501.42	702.3
256.159	694.188
243.789	641.095
237.945	628.036
203.748	628.139
159.228	611.291
110.969	590.485
140.877	606.082
235.824	646.798
230.977	584.511
187.07	581.216
201.018	538.922
662.343	562.221
689.263	489.143
641.767	467.347
634.611	458.517
622.144	452.692
631.584	391.964
644.327	406.367
635.364	925.145
602.155	927.47
584.053	842.519
566.737	832.634
551.899	816.934
529.888	807.954
553.301	845.944
571.971	688.504
568.858	675.352
555.194	562.127
549.021	581.785
524.539	413.433
309.965	582.065
759.134	650.074
777.188	578.817
784.558	604.999
756.07	620.756
749.091	659.474
340.026	521.635
386.025	589.934
379.943	472.789
414.957	475.085
497.416	419.463
497.07	431.27
528.688	258.223
527.521	122.251
492.545	162.967
483.273	221.455
470.897	721.353
455.177	722.689
180.276	703.628
175.412	709.78
136.165	700.218
95.3109	747.996
85.6901	761.148
80.7017	762.416
98.0485	750.448
107.815	728.846
113.481	700.762
118.366	696.355
133.775	669.657
122.69	671.399
154.758	658.662
186.026	626.106
171.773	609.281
146.477	647.003
374.56	678.247
345.081	664.538
380.914	692.098
312.118	746.197
292.315	728.756
264.449	693.462
235.324	680.66
990.161	730.696
747.999	750.186
278.511	754.41
305.337	715.304
382.01	774.271
365.416	785.83
385.639	796.499
386.203	789.935
401.418	762.902
481.776	732.659
515.23	673.014
653.031	668.423
	651.664
	641.676
	633.42
	624.696
	595.152
	599.67
	607.14
	609.137
	589.314
	562.762
	557.43
	543.95
	531.13
	512.789
	526.169
	530.337
	531.652
	544.783
	551.018
	543.26
	557.627
	569.92
	569.265
	580.921
	555.421
	541.383
	522.962
	518.098
	514.182
	598.764
	603.711
	611.736
	609.399
	445.588
	448.476
	429.536
	424.492
	419.441
	411.129
	464.522
	600.709
	466.635
	476.269
	457.513
	445.492
	432.895
	427.308
	417.127
	439.543
	526.52
	558.197
	499.504
	481.094
	499.682
	526.648
	497.506
	395.672
	385.563
	387.702
	411.851
	406.732
	353.321
	336.023
	339.467
	336.283
	385.252
	370.068
	357.903
	355.151
	350.02
	372.381
	363.803
	353.341
	346.403
	347.262
	343.977
	303.541
	302.202
	316.277
	281.966
	259.501
	264.38
	238.772
	206.545
	190.868
	262.388
	211.283
	133.069
	174.432
	163.641
	307.438
	257.195
	72.3484
	125.929
	116.471
	174.019
	0.648091
	44.6832
	26.3531
	702.631
	689.362
	757.81
	766.78
	639.095
	657.107
	683.037
	627.45
	625.221
	603.837
	557.156
	561.261
	542.577
	548.092
	498.497
	520.411
	477.969
	442.104
	421.564
	506.121
	450.277
	460.188
	443.757
	451.803
	435.913
	424.666
	419.503
	376.091
	356.337
	305.794
	229.368
	467.734
	445.082
	416.071
	386.842
	312.816
	262.383
	223.457
	197.797
	140.155
	54.4189
	522.363
	241.462
	1119.66
	984.799
	933.791
	940.677
	919.318
	975.559
	1007.78
	944.822
	892.032
	878.897
	891.242
	895.443
	850.789
	852.014
	846.265
	798.015
	751.256
	751.41
	763.787
	714.851
	698.168
	722.584
	715.295
	711.303
	693.492
	699.539
	663.972
	661.884
	657.578
	603.321
	419.335
	1022.64
	1004.47
	1007.62
	1006.46
	989.314
	969.237
	956.602
	935.033
	953.909
	953.304
	931.453
	946.079
	945.902
	969.753
	959.255
	981.017
	950.603
	925.47
	906.868
	892.516
	887.404
	860.924
	890.959
	850.78
	845.112
	846.83
	763.416
	753.192
	796.435
	818.173
	816.27
	853.949
	827.333
	865.028
	808.674
	723.366
	718.383
	725.446
	743.145
	727.26
	766.665
	766.407
	702.305
	691.927
	663.609
	675.245
	658.272
	671.753
	659.82
	664.835
	646.451
	632.332
	664.254
	625.309
	606.417
	595.774
	580.196
	601.434
	612.908
	623.076
	601.41
	590.766
	573.624
	555.256
	554.498
	565.754
	568.335
	554.829
	542.17
	535.719
	516.609
	485.84
	472.866
	492.323
	491.637
	493.387
	482.421
	477.728
	444.073
	444.879
	426.285
	403.055
	397.838
	391.235
	415.327
	416.271
	380.793
	372.6
	367.609
	931.364
	911.263
	877.8
	880.219
	857.328
	853.707
	806.586
	794.427
	787.783
	802.716
	752.135
	742.734
	749.861
	733.098
	724.874
	741.113
	709.392
	698.91
	706.772
	635.767
	646.153
	624.059
	607.441
	625.398
	614.859
	630.083
	589.517
	566.553
	566.851
	582.381
	531.72
	537.646
	580.236
	512.811
	478.43
	508.457
	554.111
	465.335
	486.259
	418.827
	570.068
	347.258
	264.183
	278.898
	245.113
	268.948
	210.337
	206.136
	187.453
	158.829

[truncated: 1 more sheets: Statistics]
