# Supplementary material for: Transcriptionally defined amygdala subpopulations play distinct roles in innate social behaviors
Source: Nat Neurosci. 2023 Nov 9;26(12):2131–46. doi: 10.1038/s41593-023-01475-5 (PMC10689240; doi:10.1038/s41593-023-01475-5)
Supplement: Supplementary file 11 — Statistical Source Data. [file 41593_2023_1475_MOESM11_ESM.xlsx]

## Sheet: ED2a
ED2a
Onset responses
	Investigate only														Investigate then attack
Animal# Time (sec)	1	2	3	4	5	6	7	8	9	10	11	12	13	14	1	2	3	4	5	6	7	8	9	10	11	12	13	14
-2.52	1.15821	1.44232	0.348629	0.413552	1.51987	0.0861084	1.05133	0.457267	1.14362	1.10239	0.235977	1.22111	1.79198	0.0226331	1.35951	2.00257	0.264772	0.690258	1.53265	0.198486	1.12169	-0.131013	0.42766	0.42615	0.220769	0.106514	1.36681	0.00517578
-2.48	1.1557	1.43667	0.345455	0.403962	1.50706	0.0807785	1.04305	0.453955	1.14895	1.09985	0.241901	1.23148	1.76532	0.0261417	1.34798	2.01446	0.26552	0.650335	1.58065	0.208897	1.12641	-0.123847	0.429921	0.399833	0.220272	0.101524	1.41064	0.00784047
-2.44	1.15231	1.43037	0.342002	0.39504	1.49509	0.0767128	1.03614	0.451011	1.15438	1.09788	0.247582	1.23996	1.73898	0.0279135	1.33783	2.02627	0.264239	0.614022	1.63637	0.216656	1.12988	-0.1169	0.427754	0.379948	0.222753	0.0974593	1.45259	0.00942953
-2.4	1.14825	1.4233	0.338209	0.38701	1.48444	0.0738524	1.03197	0.448317	1.16024	1.09649	0.252594	1.24605	1.71291	0.0277976	1.3284	2.03702	0.260653	0.582159	1.69934	0.222228	1.13288	-0.111493	0.42098	0.365035	0.227508	0.0940325	1.49214	0.00950331
-2.36	1.14372	1.41568	0.334102	0.379978	1.47553	0.0722511	1.03041	0.445733	1.1666	1.09566	0.256135	1.24881	1.68801	0.0258224	1.32	2.04686	0.254885	0.555352	1.76859	0.224592	1.13777	-0.108519	0.409732	0.353409	0.234125	0.0913063	1.52829	0.00850538
-2.32	1.13882	1.40721	0.329825	0.37395	1.46874	0.0716539	1.03105	0.442943	1.17328	1.0954	0.258018	1.24743	1.66542	0.0221359	1.31198	2.05488	0.247385	0.533983	1.84201	0.223715	1.14361	-0.108898	0.394287	0.343336	0.242606	0.0891615	1.55897	0.00616042
-2.28	1.13362	1.3983	0.325526	0.368869	1.46427	0.071707	1.03439	0.439887	1.17982	1.09575	0.258259	1.24171	1.64549	0.0173637	1.30345	2.06199	0.239076	0.518206	1.91727	0.219722	1.14998	-0.113176	0.37471	0.333366	0.251993	0.087255	1.58407	0.00216381
-2.24	1.12834	1.38905	0.32143	0.364575	1.46219	0.0724167	1.0399	0.436674	1.18557	1.09671	0.256695	1.23205	1.62855	0.0100269	1.29404	2.06787	0.23105	0.507969	1.99191	0.21269	1.15508	-0.121279	0.351836	0.322321	0.262075	0.0858653	1.60323	-0.0031763
-2.2	1.12339	1.37944	0.317759	0.360812	1.46208	0.0734682	1.04725	0.433505	1.18978	1.0984	0.253486	1.21915	1.6145	0.00348895	1.28335	2.07347	0.225224	0.503058	2.06271	0.203395	1.15845	-0.133058	0.326389	0.309456	0.271602	0.0847683	1.61636	-0.0102244
-2.16	1.11901	1.37033	0.314671	0.357278	1.46306	0.0748188	1.05663	0.430527	1.19159	1.10108	0.248885	1.20382	1.60332	-0.00173254	1.27154	2.07964	0.223198	0.503122	2.12797	0.1923	1.15972	-0.147586	0.299657	0.294645	0.279665	0.0837845	1.62461	-0.0182596
-2.12	1.11532	1.36198	0.312253	0.353855	1.4642	0.0761866	1.0677	0.428007	1.19056	1.10486	0.243151	1.18764	1.59495	-0.00672416	1.25825	2.08668	0.226492	0.507678	2.1863	0.179907	1.15768	-0.163859	0.273123	0.278165	0.286714	0.0830552	1.62731	-0.0274095
-2.08	1.11224	1.35425	0.310545	0.350366	1.46428	0.0772224	1.08008	0.42633	1.18634	1.10998	0.236712	1.17255	1.58935	-0.011446	1.24294	2.09521	0.236475	0.516311	2.23602	0.167028	1.15086	-0.181313	0.248698	0.26077	0.292334	0.0826268	1.62606	-0.0370891
-2.04	1.1101	1.34756	0.309501	0.346718	1.46209	0.0782325	1.09384	0.425829	1.17886	1.11666	0.229913	1.15963	1.58569	-0.0161498	1.22612	2.10488	0.254178	0.528478	2.27641	0.153746	1.13902	-0.19836	0.228404	0.243529	0.295863	0.0826743	1.62233	-0.0465618
-2	1.10898	1.34203	0.309038	0.343044	1.45665	0.0793242	1.10887	0.426695	1.16845	1.12487	0.223187	1.15006	1.5832	-0.0206681	1.20794	2.11566	0.280131	0.543957	2.3069	0.141197	1.12294	-0.213996	0.213831	0.227657	0.297638	0.0830209	1.61588	-0.0562172
-1.96	1.10861	1.33742	0.308883	0.339553	1.4474	0.0801065	1.12577	0.428985	1.15572	1.13469	0.217008	1.14482	1.58237	-0.0254837	1.1885	2.12782	0.314043	0.562227	2.32735	0.129598	1.10309	-0.226931	0.20619	0.214345	0.298498	0.083731	1.60762	-0.0647158
-1.92	1.10897	1.33424	0.308941	0.336594	1.43422	0.0807301	1.14381	0.432843	1.14151	1.14581	0.211413	1.14438	1.58283	-0.0303805	1.16824	2.13931	0.35493	0.582642	2.33752	0.118867	1.07976	-0.236707	0.20617	0.204501	0.299087	0.0854939	1.59852	-0.0723936
-1.88	1.10961	1.3321	0.309037	0.334523	1.41733	0.0816345	1.1631	0.438159	1.12665	1.15788	0.206659	1.14899	1.58607	-0.0355102	1.14728	2.14937	0.401398	0.60431	2.3374	0.109541	1.05422	-0.242848	0.21367	0.19864	0.299339	0.0885404	1.58966	-0.079244
-1.84	1.1106	1.33078	0.308986	0.333688	1.39744	0.0828062	1.18383	0.444596	1.11189	1.17039	0.202897	1.15824	1.59078	-0.0413827	1.12717	2.15903	0.451779	0.626117	2.32735	0.101578	1.02858	-0.244971	0.227875	0.196702	0.300161	0.0931434	1.58175	-0.0843188
-1.8	1.11149	1.33044	0.308699	0.334442	1.3757	0.0845472	1.20456	0.451667	1.09773	1.18252	0.200157	1.17116	1.59679	-0.0475268	1.10726	2.16652	0.503376	0.646749	2.30787	0.0950787	1.00426	-0.242991	0.247347	0.19811	0.302789	0.0989734	1.57522	-0.0878695
-1.76	1.11213	1.33087	0.308013	0.336939	1.35324	0.0870013	1.22518	0.458984	1.08455	1.19346	0.198609	1.18689	1.60699	-0.0537447	1.08875	2.1721	0.55437	0.664771	2.28018	0.0898962	0.982509	-0.237437	0.270078	0.20145	0.306673	0.106056	1.57019	-0.0899355
-1.72	1.11245	1.33221	0.306795	0.341203	1.33127	0.0902116	1.2446	0.466432	1.07225	1.20235	0.197751	1.20465	1.6209	-0.0597149	1.07318	2.17294	0.60325	0.678801	2.24537	0.0859627	0.964638	-0.228894	0.294102	0.205188	0.312093	0.115058	1.56698	-0.0897045
-1.68	1.1122	1.3344	0.304978	0.347127	1.31088	0.0942511	1.2617	0.47372	1.06049	1.20842	0.197617	1.22311	1.64055	-0.0649377	1.06114	2.16941	0.648526	0.68766	2.20529	0.0831527	0.951025	-0.217965	0.317295	0.207489	0.318926	0.126019	1.56588	-0.0869227
-1.64	1.11159	1.3368	0.302432	0.354496	1.29293	0.0989963	1.27623	0.48041	1.04876	1.21101	0.198285	1.24092	1.66447	-0.0689786	1.05392	2.1625	0.689751	0.690518	2.16203	0.0815202	0.943313	-0.205298	0.337186	0.206256	0.327088	0.137635	1.5672	-0.0815977
-1.6	1.11036	1.33922	0.299111	0.362955	1.27806	0.104422	1.28794	0.486553	1.03634	1.20965	0.1997	1.25734	1.69247	-0.0716301	1.05162	2.15031	0.726729	0.686734	2.11741	0.0808766	0.940699	-0.191267	0.351836	0.199912	0.33681	0.149745	1.56917	-0.0739462
-1.56	1.10856	1.34165	0.294993	0.372083	1.26653	0.110489	1.29575	0.492289	1.02255	1.20425	0.201825	1.27089	1.72576	-0.0723353	1.05443	2.13379	0.760325	0.676477	2.07348	0.0807458	0.940864	-0.176405	0.36003	0.187228	0.348069	0.162963	1.57119	-0.063221
-1.52	1.10626	1.344	0.29005	0.381512	1.25856	0.11724	1.29996	0.497665	1.00708	1.19497	0.20458	1.28108	1.76261	-0.0707677	1.06229	2.11318	0.791432	0.660123	2.03198	0.0812605	0.943334	-0.160922	0.360786	0.167651	0.361481	0.176783	1.57325	-0.0491139
-1.48	1.10358	1.34569	0.284323	0.390904	1.25399	0.124715	1.30151	0.502609	0.989824	1.18242	0.207861	1.28809	1.80151	-0.0672841	1.0759	2.08954	0.821036	0.638513	1.99415	0.0821289	0.945914	-0.145144	0.353664	0.141405	0.376181	0.190837	1.57498	-0.0320546
-1.44	1.10079	1.34626	0.277951	0.399887	1.2527	0.132398	1.30046	0.507109	0.971073	1.16749	0.211979	1.29115	1.84002	-0.0619246	1.09433	2.06457	0.850115	0.612767	1.96051	0.0833663	0.947155	-0.129762	0.339254	0.109526	0.392037	0.204788	1.57559	-0.0115084
-1.4	1.09772	1.3458	0.271075	0.408206	1.2546	0.14037	1.29714	0.511423	0.951534	1.15117	0.216922	1.291	1.87685	-0.0549631	1.11444	2.03895	0.879221	0.584263	1.93107	0.0847853	0.945329	-0.114454	0.318171	0.0736065	0.410225	0.218527	1.57276	0.0114742
-1.36	1.09453	1.34412	0.263945	0.415638	1.25959	0.149205	1.29247	0.515428	0.932154	1.13473	0.222267	1.28813	1.90955	-0.0465631	1.13541	2.01508	0.908302	0.554588	1.90527	0.0861763	0.938452	-0.0992413	0.291858	0.0363614	0.430146	0.231752	1.56734	0.0355553
-1.32	1.09149	1.34145	0.256798	0.42202	1.26793	0.158661	1.28712	0.519069	0.914233	1.11947	0.228097	1.28359	1.93827	-0.036904	1.15627	1.99379	0.936898	0.525449	1.88202	0.0874822	0.925495	-0.0843244	0.262006	0.000397606	0.452621	0.244042	1.55988	0.0610525
-1.28	1.0888	1.338	0.249939	0.427275	1.27966	0.168527	1.28128	0.522078	0.89899	1.10642	0.234321	1.27863	1.95847	-0.0264868	1.17488	1.97525	0.963586	0.498633	1.85989	0.0888509	0.907076	-0.0691274	0.230499	-0.0316354	0.476733	0.254896	1.54997	0.0873346
-1.24	1.08673	1.334	0.243655	0.431343	1.29493	0.178413	1.27576	0.524313	0.887594	1.09631	0.240538	1.27354	1.96957	-0.0155552	1.18977	1.96069	0.986807	0.476013	1.83795	0.0900846	0.883484	-0.0536823	0.199176	-0.0573856	0.501015	0.263903	1.53811	0.113635
-1.2	1.08486	1.33003	0.238173	0.434239	1.31392	0.188262	1.27033	0.525475	0.880917	1.08975	0.24671	1.26949	1.974	-0.0042286	1.19976	1.95045	1.00493	0.459267	1.81493	0.0910015	0.854995	-0.0373181	0.169413	-0.075366	0.5258	0.270849	1.5262	0.136804
-1.16	1.08336	1.32624	0.233685	0.436012	1.33662	0.197987	1.26489	0.525323	0.879443	1.08697	0.252792	1.26692	1.9705	0.00725838	1.20382	1.94494	1.01581	0.449714	1.78935	0.0916412	0.822251	-0.0199233	0.142659	-0.0846047	0.549866	0.275485	1.5149	0.156401
-1.12	1.08233	1.323	0.230335	0.436712	1.36269	0.206991	1.25931	0.523842	0.883201	1.08766	0.258471	1.26603	1.96077	0.0181284	1.20191	1.94406	1.0183	0.448266	1.76074	0.0921406	0.787978	-0.00131931	0.119475	-0.0853951	0.572481	0.277795	1.5044	0.173751
-1.08	1.0814	1.32023	0.228127	0.436366	1.39128	0.214955	1.25398	0.520972	0.891667	1.09149	0.263563	1.26727	1.94581	0.0281253	1.19403	1.94724	1.01155	0.455231	1.72852	0.09232	0.754516	0.0193725	0.1001	-0.0790125	0.59144	0.278084	1.49563	0.187663
-1.04	1.08054	1.31803	0.227028	0.435102	1.4215	0.22202	1.24914	0.516706	0.903885	1.09799	0.268313	1.26974	1.92747	0.0380615	1.18057	1.95404	0.995228	0.469777	1.69325	0.0920433	0.721848	0.0427538	0.0845653	-0.06725	0.606	0.276437	1.48928	0.198156
-1	1.07926	1.31636	0.226941	0.433	1.45216	0.228088	1.24514	0.511244	0.918584	1.10643	0.272797	1.27312	1.90784	0.0474462	1.16253	1.9638	0.969512	0.49036	1.65504	0.0914375	0.691429	0.0678667	0.0723927	-0.052195	0.616258	0.273484	1.48591	0.205215
-0.96	1.07725	1.31445	0.227725	0.430243	1.482	0.233066	1.24153	0.504956	0.93435	1.11635	0.276968	1.27639	1.88802	0.0557615	1.14001	1.97568	0.93515	0.515024	1.61474	0.09048	0.664755	0.0938458	0.0631212	-0.0361036	0.621154	0.270026	1.48492	0.209203
-0.92	1.07415	1.3118	0.229211	0.426951	1.50975	0.236956	1.23889	0.498268	0.949721	1.12727	0.280493	1.27873	1.8702	0.0627936	1.11408	1.98817	0.89316	0.541429	1.57356	0.0891965	0.642596	0.120832	0.0562009	-0.021057	0.620034	0.266909	1.48543	0.211396
-0.88	1.06973	1.30739	0.231226	0.423306	1.5341	0.239906	1.23797	0.491693	0.963529	1.13893	0.283564	1.28027	1.85486	0.0682538	1.0847	2.00107	0.844754	0.567343	1.53252	0.0879549	0.625552	0.147482	0.0512196	-0.00880787	0.613315	0.265539	1.48667	0.211418
-0.84	1.06395	1.30076	0.233639	0.419602	1.55421	0.242091	1.2385	0.485542	0.975013	1.15106	0.286454	1.28028	1.84255	0.0723995	1.05441	2.01587	0.791339	0.590835	1.49357	0.0871455	0.613964	0.172615	0.0479671	-0.000689939	0.601504	0.266412	1.48857	0.209873
-0.8	1.05662	1.29117	0.236402	0.416092	1.56953	0.243779	1.2409	0.479939	0.983817	1.16354	0.288805	1.27825	1.83379	0.0750784	1.02411	2.03118	0.734623	0.610664	1.45827	0.0867917	0.607967	0.193977	0.0461714	0.00255133	0.585481	0.269726	1.49047	0.208088
-0.76	1.04791	1.2783	0.23959	0.413095	1.57994	0.244787	1.24422	0.475048	0.990106	1.17624	0.290703	1.27421	1.82817	0.0761137	0.99251	2.04667	0.676112	0.62657	1.42767	0.0872386	0.606911	0.210888	0.0459333	0.000738771	0.56589	0.27574	1.49146	0.205622
-0.72	1.03795	1.26234	0.243303	0.410896	1.58574	0.244936	1.24813	0.471019	0.994589	1.18901	0.291921	1.26884	1.82573	0.0752824	0.962029	2.06361	0.617408	0.638241	1.40326	0.0890818	0.610101	0.222967	0.0474822	-0.00576326	0.544195	0.284028	1.49024	0.20293
-0.68	1.02675	1.24317	0.247763	0.409771	1.58766	0.244566	1.25206	0.467452	0.998275	1.20161	0.292683	1.26246	1.82573	0.0728095	0.933134	2.08116	0.560096	0.646719	1.38684	0.0929787	0.61797	0.229503	0.0511784	-0.0161539	0.521503	0.294588	1.48691	0.199724
-0.64	1.01483	1.22134	0.253206	0.409826	1.58685	0.243679	1.25456	0.464095	1.00236	1.21368	0.292872	1.25561	1.82776	0.0688918	0.906845	2.10064	0.505664	0.653278	1.37908	0.0984421	0.629763	0.230328	0.0574389	-0.0291846	0.498434	0.306701	1.48231	0.196236
-0.6	1.00265	1.19725	0.259942	0.411155	1.58459	0.242111	1.25512	0.460746	1.00805	1.22489	0.292368	1.24922	1.83088	0.0636319	0.884272	2.12015	0.455479	0.658797	1.38049	0.10493	0.645647	0.225618	0.0664487	-0.0436105	0.47621	0.318931	1.47685	0.192462
-0.56	0.990378	1.17204	0.268073	0.413637	1.58212	0.239679	1.25308	0.457233	1.01635	1.23488	0.290976	1.24439	1.83522	0.0574208	0.865176	2.13785	0.410728	0.664318	1.391	0.112848	0.662286	0.216514	0.0780497	-0.0583789	0.455301	0.330622	1.47096	0.187721
-0.52	0.978211	1.14691	0.277711	0.41706	1.58062	0.236449	1.24829	0.453249	1.02796	1.24333	0.289262	1.24166	1.84058	0.0506444	0.850504	2.15435	0.372312	0.670274	1.41001	0.12222	0.679053	0.203102	0.0920722	-0.0715949	0.436997	0.34122	1.46508	0.181669
-0.48	0.966386	1.1227	0.288819	0.421146	1.58086	0.232591	1.23944	0.448884	1.04301	1.25018	0.2876	1.24203	1.84692	0.04338	0.84031	2.16787	0.340763	0.676459	1.43634	0.132707	0.697193	0.186489	0.107959	-0.0825034	0.422003	0.3503	1.46065	0.174568
-0.44	0.954879	1.10002	0.301262	0.425522	1.58327	0.22853	1.2268	0.444059	1.06129	1.25564	0.285764	1.2462	1.85468	0.0363865	0.835027	2.17798	0.316295	0.682178	1.46845	0.142972	0.714613	0.167884	0.124894	-0.0905784	0.410585	0.358118	1.45944	0.165887
-0.4	0.94375	1.07953	0.314642	0.429887	1.58803	0.224615	1.2119	0.438791	1.08208	1.26016	0.28434	1.25496	1.86435	0.0304439	0.83503	2.1834	0.298721	0.686261	1.50462	0.152152	0.731026	0.148324	0.142003	-0.0954695	0.403577	0.364665	1.46199	0.156474
-0.36	0.932926	1.06211	0.32853	0.433987	1.59479	0.221036	1.19586	0.433301	1.10448	1.26461	0.283828	1.26943	1.87623	0.0260548	0.840007	2.18402	0.287315	0.687433	1.54224	0.160328	0.745351	0.128746	0.158097	-0.0975328	0.401093	0.370475	1.46956	0.146581
-0.32	0.92228	1.04881	0.342506	0.43779	1.60275	0.218374	1.17993	0.427782	1.12753	1.27017	0.284697	1.29015	1.89042	0.0242287	0.851013	2.1794	0.281032	0.684063	1.57855	0.167739	0.756877	0.109116	0.172547	-0.0966057	0.403786	0.377329	1.48457	0.137428
-0.28	0.91203	1.03964	0.356164	0.441415	1.61117	0.216894	1.16555	0.422363	1.14999	1.27818	0.287749	1.31859	1.90835	0.0252139	0.866221	2.16947	0.278619	0.674665	1.61138	0.174446	0.765681	0.0897397	0.185051	-0.0930624	0.412093	0.386942	1.50807	0.129684
-0.24	0.902614	1.03298	0.369213	0.445124	1.61878	0.216791	1.15361	0.417122	1.1711	1.29028	0.293401	1.35471	1.92947	0.0295611	0.885615	2.15586	0.278781	0.657946	1.63858	0.179073	0.771445	0.0716422	0.19549	-0.0871369	0.426261	0.400278	1.54119	0.124272
-0.2	0.894009	1.03249	0.381325	0.449395	1.62441	0.218345	1.14649	0.412294	1.1903	1.30796	0.302183	1.39891	1.954	0.0379302	0.91028	2.13891	0.280348	0.633073	1.65857	0.182626	0.773401	0.0549101	0.204673	-0.0789569	0.445819	0.418677	1.5839	0.121746
-0.16	0.886954	1.03816	0.392611	0.454868	1.62713	0.22149	1.14561	0.408055	1.20751	1.33256	0.314827	1.45223	1.98255	0.0509262	0.939342	2.11948	0.282571	0.599845	1.67051	0.18687	0.771969	0.039199	0.213613	-0.0681085	0.471256	0.442899	1.63684	0.122517
-0.12	0.882763	1.04161	0.403268	0.462294	1.62644	0.226143	1.15026	0.404994	1.22245	1.36522	0.331643	1.51384	2.0144	0.0686673	0.972645	2.09888	0.285316	0.558827	1.67454	0.192276	0.76772	0.0244893	0.223974	-0.0538595	0.503282	0.473548	1.70011	0.127669
-0.08	0.882235	1.0468	0.413703	0.47248	1.62227	0.231921	1.16116	0.40316	1.23547	1.4066	0.352944	1.58339	2.04977	0.0911516	1.00887	2.078	0.289101	0.511414	1.67186	0.198757	0.76148	0.0110924	0.237096	-0.0351493	0.541235	0.510802	1.77302	0.138495
-0.04	0.886716	1.05305	0.424414	0.486243	1.61492	0.23841	1.17839	0.402805	1.24694	1.4566	0.378953	1.65999	2.08847	0.117581	1.04837	2.05937	0.295077	0.459804	1.66473	0.205618	0.75374	-0.00096993	0.254134	-0.0104614	0.585646	0.552789	1.85342	0.154781
0	0.897571	1.06136	0.436143	0.50427	1.60506	0.245168	1.20147	0.404336	1.25721	1.51449	0.409073	1.74109	2.12901	0.147433	1.09219	2.0448	0.305019	0.406848	1.65634	0.214533	0.747214	-0.0118959	0.27568	0.0221195	0.635625	0.598437	1.93848	0.175212
0.04	0.915841	1.07186	0.449523	0.527276	1.59378	0.251938	1.22986	0.408005	1.26654	1.57896	0.44228	1.82497	2.17148	0.180621	1.14048	2.03526	0.32088	0.355827	1.65074	0.226097	0.742894	-0.021988	0.301361	0.0646237	0.690853	0.645559	2.02485	0.200889
0.08	0.942967	1.08386	0.465133	0.55576	1.58268	0.25853	1.26259	0.414024	1.27502	1.64814	0.478608	1.90986	2.21599	0.215622	1.19414	2.03278	0.344476	0.310614	1.65217	0.238988	0.742955	-0.030772	0.330183	0.119008	0.751125	0.690813	2.11079	0.23142
0.12	0.979654	1.0975	0.483683	0.589965	1.57321	0.264632	1.29809	0.422479	1.28258	1.71993	0.517024	1.99336	2.26152	0.251441	1.25363	2.03954	0.377636	0.274944	1.7223	0.253155	0.749105	-0.0377581	0.360373	0.187084	0.815042	0.732479	2.19309	0.267173
0.16	1.02613	1.11331	0.505529	0.630081	1.56672	0.270085	1.33572	0.433547	1.28875	1.79188	0.555887	2.07334	2.30769	0.286977	1.32058	2.05652	0.420839	0.252105	1.85605	0.26819	0.762264	-0.0431879	0.389748	0.269971	0.882154	0.767746	2.26873	0.30573
0.2	1.08245	1.1317	0.53089	0.675833	1.5645	0.275089	1.37528	0.447173	1.29309	1.86157	0.594366	2.14775	2.35395	0.320604	1.39797	2.08365	0.473436	0.245007	1.88671	0.282903	0.7865	-0.046607	0.415944	0.367845	0.950724	0.796118	2.33636	0.345998
0.24	1.14772	1.15296	0.559731	0.726728	1.56733	0.279701	1.41462	0.46325	1.29504	1.92703	0.631121	2.21475	2.39947	0.352201	1.486	2.12261	0.535032	0.255997	1.92906	0.297741	0.821057	-0.0477041	0.436905	0.479732	1.01837	0.814703	2.39419	0.388743
0.28	1.22094	1.17768	0.591712	0.782041	1.57586	0.28388	1.45254	0.481712	1.29405	1.98659	0.665317	2.27289	2.4438	0.380687	1.58601	2.17356	0.603044	0.286705	1.98293	0.311762	0.86389	-0.0454924	0.450877	0.603443	1.0832	0.823648	2.44204	0.432659
0.32	1.3003	1.20591	0.626351	0.840595	1.59021	0.287838	1.48925	0.502347	1.2899	2.03908	0.696471	2.32198	2.48642	0.405046	1.69685	2.23385	0.674051	0.338173	2.07124	0.32424	0.91718	-0.0396834	0.456668	0.735765	1.14276	0.824759	2.48099	0.47403
0.36	1.38373	1.23716	0.662944	0.901157	1.60992	0.291336	1.52395	0.525018	1.28247	2.08398	0.724273	2.36116	2.52649	0.425126	1.81834	2.3005	0.745515	0.410676	2.19377	0.335336	0.979949	-0.0300028	0.454063	0.872674	1.19551	0.818169	2.5118	0.511985
0.4	1.46882	1.2707	0.700611	0.962339	1.63417	0.294939	1.55631	0.54971	1.27186	2.12126	0.748508	2.38994	2.56398	0.440657	1.95096	2.37216	0.814198	0.504331	2.32389	0.344467	1.04993	-0.0160864	0.443561	1.00992	1.23933	0.805834	2.53605	0.546994
0.44	1.55348	1.30616	0.738462	1.02253	1.66193	0.298616	1.5861	0.575947	1.25835	2.15131	0.769635	2.41005	2.59929	0.452296	2.09459	2.4464	0.876878	0.618687	2.45522	0.351827	1.12306	0.00170263	0.426372	1.14288	1.27286	0.789914	2.55593	0.577944
0.48	1.63588	1.34264	0.775525	1.08032	1.69236	0.302301	1.61341	0.603474	1.24288	2.17467	0.788165	2.42242	2.63143	0.460273	2.24119	2.52009	0.931633	0.752965	2.58377	0.357508	1.19669	0.0230952	0.40436	1.2675	1.29625	0.772496	2.57296	0.60289
0.52	1.71354	1.37951	0.810857	1.13438	1.72382	0.306049	1.63807	0.632004	1.22615	2.19226	0.804492	2.42799	2.66121	0.464734	2.38896	2.58983	0.977339	0.905494	2.70675	0.361756	1.27062	0.0469324	0.379721	1.38118	1.30976	0.755418	2.58865	0.621425
0.56	1.78586	1.41552	0.84368	1.18355	1.7552	0.309763	1.65996	0.660665	1.20908	2.2049	0.81935	2.42867	2.68878	0.466517	2.54217	2.65281	1.01369	1.07389	2.8192	0.365048	1.3422	0.0726009	0.354824	1.48128	1.31565	0.740637	2.6042	0.63405
0.6	1.85174	1.44992	0.873396	1.22704	1.7857	0.313586	1.67922	0.689434	1.19252	2.21346	0.833277	2.42619	2.7155	0.466524	2.69496	2.70785	1.04127	1.25401	2.91785	0.367815	1.40961	0.0984136	0.331654	1.56636	1.31593	0.729775	2.62015	0.6416
0.64	1.91044	1.48227	0.899507	1.26421	1.81453	0.317368	1.69515	0.717657	1.17698	2.21872	0.846757	2.42181	2.74112	0.465138	2.84352	2.75335	1.06112	1.441	2.99964	0.370643	1.47205	0.123048	0.312214	1.63713	1.31161	0.722969	2.63599	0.644738
0.68	1.96257	1.51202	0.921648	1.29475	1.84113	0.321523	1.70867	0.744836	1.16302	2.22137	0.859948	2.41677	2.76521	0.462543	2.98803	2.78892	1.075	1.62851	3.06342	0.37388	1.52741	0.145442	0.297032	1.69507	1.30614	0.720181	2.65179	0.644649
0.72	2.00842	1.53908	0.939749	1.31869	1.86522	0.326163	1.7181	0.770569	1.15062	2.222	0.872755	2.41249	2.78876	0.459703	3.12919	2.8146	1.0847	1.80959	3.11038	0.379019	1.57512	0.164915	0.286051	1.74242	1.30257	0.721576	2.66691	0.642907
0.76	2.04831	1.56333	0.953808	1.33635	1.88656	0.331386	1.7235	0.793791	1.13955	2.22087	0.885111	2.40987	2.8094	0.457191	3.26607	2.83026	1.09228	1.97862	3.13966	0.386094	1.61641	0.181274	0.278505	1.78198	1.3011	0.726107	2.67982	0.640905
0.8	2.08316	1.58423	0.963968	1.34821	1.9051	0.337448	1.72571	0.814797	1.12933	2.21828	0.896711	2.40929	2.82782	0.454661	3.40057	2.83753	1.09937	2.12982	3.15172	0.39484	1.64949	0.193668	0.27307	1.81674	1.30348	0.732734	2.68937	0.639148
0.84	2.11366	1.60189	0.970507	1.3549	1.92128	0.344175	1.72375	0.83349	1.1193	2.2147	0.907271	2.41073	2.84261	0.452034	3.52948	2.83815	1.10725	2.25937	3.14821	0.406335	1.67399	0.202561	0.268379	1.84954	1.30956	0.740248	2.69543	0.637779
0.88	2.14054	1.61671	0.973803	1.35725	1.93507	0.351811	1.71823	0.849378	1.10881	2.2101	0.916545	2.41457	2.85231	0.449206	3.65277	2.83402	1.11695	2.36428	3.13084	0.420125	1.69	0.208706	0.263077	1.88273	1.31869	0.747371	2.69735	0.637723
0.92	2.16461	1.62865	0.97436	1.35618	1.94673	0.3607	1.70895	0.862586	1.09722	2.20464	0.923694	2.42096	2.85705	0.446683	3.7749	2.82751	1.12916	2.44442	3.10186	0.436051	1.69729	0.213607	0.256241	1.91797	1.32992	0.753016	2.69537	0.638042
0.96	2.18596	1.63849	0.972758	1.35261	1.95668	0.370629	1.69664	0.87324	1.08379	2.19846	0.928507	2.42971	2.8559	0.444151	3.89481	2.82042	1.14429	2.50053	3.06361	0.453599	1.69544	0.217398	0.247711	1.95617	1.34057	0.756263	2.68989	0.638062
1	2.20473	1.64492	0.969696	1.34744	1.96535	0.381577	1.68272	0.881588	1.06817	2.19172	0.930526	2.43999	2.8489	0.441153	4.01245	2.81487	1.1629	2.53403	3.01843	0.471725	1.68541	0.221283	0.237815	1.99754	1.35012	0.756394	2.6818	0.637628
1.04	2.22098	1.64839	0.965867	1.34151	1.97306	0.393112	1.66774	0.887937	1.05022	2.18448	0.929819	2.45136	2.83614	0.437029	4.12179	2.81263	1.18469	2.548	2.96882	0.489317	1.66848	0.227028	0.227669	2.04179	1.35672	0.753579	2.67229	0.635981
1.08	2.23513	1.64966	0.96196	1.33566	1.98022	0.405246	1.65292	0.892453	1.02993	2.17676	0.926762	2.46251	2.81727	0.431903	4.22278	2.81384	1.20998	2.54486	2.91705	0.505488	1.64473	0.234192	0.218867	2.08755	1.35979	0.748294	2.66319	0.63269
1.12	2.24721	1.64841	0.958625	1.33059	1.98731	0.417697	1.63885	0.89554	1.00752	2.16872	0.921521	2.47205	2.79282	0.426615	4.31869	2.81927	1.23875	2.52734	2.86554	0.519369	1.61609	0.242504	0.213174	2.13315	1.35823	0.741762	2.65348	0.628359
1.16	2.25702	1.64477	0.956337	1.32683	1.99451	0.429751	1.6267	0.897715	0.983368	2.16025	0.914374	2.47969	2.76388	0.42058	4.40598	2.82865	1.27106	2.49813	2.81606	0.53031	1.5841	0.252053	0.212498	2.17668	1.35122	0.733794	2.64482	0.623234
1.2	2.26486	1.63845	0.955442	1.32455	2.0022	0.44124	1.61744	0.899362	0.958058	2.15126	0.906112	2.48398	2.73106	0.413976	4.48237	2.84079	1.30664	2.45982	2.77019	0.537678	1.54894	0.261992	0.217947	2.21607	1.33965	0.725655	2.63853	0.617814
1.24	2.27103	1.62983	0.956056	1.32398	2.01303	0.452096	1.61095	0.900779	0.932245	2.1417	0.897546	2.48345	2.69487	0.407401	4.54749	2.8551	1.34498	2.41487	2.72905	0.541373	1.51302	0.270128	0.230604	2.24933	1.32309	0.718995	2.63212	0.612669
1.28	2.2755	1.61944	0.957984	1.32495	2.02221	0.461892	1.60723	0.901918	0.906635	2.13134	0.888874	2.47744	2.65598	0.401565	4.60201	2.86996	1.38528	2.36529	2.6935	0.542104	1.4777	0.27509	0.250562	2.27489	1.30249	0.714534	2.62524	0.608883
1.32	2.27879	1.60713	0.960799	1.32718	2.02894	0.470719	1.60617	0.903068	0.881952	2.12006	0.880887	2.46595	2.61521	0.396266	4.64576	2.88445	1.42631	2.31283	2.66425	0.541219	1.44237	0.276255	0.277206	2.29179	1.27808	0.712638	2.61737	0.606562
1.36	2.28084	1.5934	0.963999	1.33035	2.03717	0.478665	1.60767	0.904293	0.858765	2.10759	0.87423	2.44895	2.57329	0.391242	4.67863	2.89686	1.46643	2.25895	2.64117	0.538638	1.4083	0.272123	0.309081	2.29987	1.25095	0.713169	2.60902	0.606612
1.4	2.28166	1.57914	0.966892	1.33379	2.04499	0.485682	1.61134	0.905484	0.837658	2.09386	0.869168	2.42707	2.53088	0.387577	4.70316	2.90517	1.50349	2.20475	2.62369	0.535953	1.37572	0.262656	0.344558	2.30006	1.22223	0.71626	2.59654	0.608566
1.44	2.28181	1.56379	0.968839	1.33689	2.05131	0.491961	1.61582	0.9061	0.819046	2.07889	0.865365	2.40158	2.48936	0.384782	4.72188	2.9092	1.53517	2.15077	2.6107	0.535502	1.34454	0.247707	0.381374	2.29312	1.19252	0.721783	2.5785	0.611501
1.48	2.2812	1.54883	0.969343	1.33878	2.05568	0.49789	1.62094	0.905895	0.803336	2.06282	0.863074	2.37346	2.44936	0.382815	4.73529	2.90943	1.55939	2.0974	2.60059	0.537848	1.3149	0.228219	0.417412	2.28068	1.16232	0.729214	2.55811	0.616651
1.52	2.27958	1.53522	0.967941	1.33883	2.05762	0.503477	1.62647	0.904785	0.790694	2.04599	0.862436	2.34426	2.41119	0.38115	4.74485	2.90646	1.57453	2.0446	2.59132	0.544978	1.28658	0.206104	0.450694	2.26546	1.13231	0.737705	2.53444	0.622714
1.56	2.27699	1.52261	0.964521	1.33642	2.05716	0.508976	1.63107	0.902347	0.781112	2.02875	0.863049	2.31587	2.37661	0.378992	4.75346	2.89988	1.57892	1.9927	2.58059	0.55713	1.26017	0.182956	0.479553	2.24935	1.10369	0.746198	2.50889	0.629512
1.6	2.27345	1.5111	0.959221	1.33105	2.05426	0.514724	1.63442	0.898509	0.774503	2.01167	0.864429	2.28948	2.3457	0.377172	4.76285	2.89183	1.57225	1.94128	2.56619	0.573397	1.23642	0.161235	0.503023	2.23316	1.07704	0.754028	2.4797	0.63546
1.64	2.26898	1.50099	0.952349	1.32244	2.04917	0.520799	1.63661	0.892889	0.770697	1.99541	0.866152	2.26604	2.31882	0.375103	4.77308	2.88389	1.55466	1.88989	2.54606	0.594591	1.21483	0.143057	0.520307	2.21846	1.05287	0.761126	2.44873	0.640323
1.68	2.26333	1.49208	0.944362	1.31057	2.04235	0.527032	1.63799	0.885709	0.76947	1.98059	0.868109	2.24627	2.29663	0.372339	4.78663	2.87788	1.52699	1.83778	2.51899	0.620623	1.19544	0.1298	0.530925	2.20567	1.0325	0.766459	2.41913	0.643442
1.72	2.2562	1.48418	0.935775	1.2956	2.03466	0.533155	1.63888	0.877318	0.770377	1.96772	0.870236	2.22976	2.27805	0.369127	4.80282	2.87612	1.49068	1.78498	2.48408	0.650017	1.17907	0.123181	0.534856	2.19489	1.01629	0.769978	2.38983	0.643886
1.76	2.24723	1.47773	0.927214	1.27815	2.0265	0.539422	1.63917	0.867843	0.773032	1.95699	0.872217	2.21682	2.26297	0.365747	4.81908	2.87977	1.4475	1.73069	2.44143	0.680562	1.16614	0.12335	0.532683	2.18573	1.00367	0.771598	2.36254	0.64232
1.8	2.2368	1.47261	0.919035	1.25886	2.0185	0.545283	1.63932	0.857847	0.7769	1.94873	0.873926	2.20748	2.25118	0.362311	4.83708	2.89024	1.3992	1.67438	2.39193	0.710901	1.15689	0.130305	0.524726	2.17773	0.994984	0.770957	2.33473	0.637958
1.84	2.22471	1.46887	0.91151	1.23865	2.01105	0.550531	1.64069	0.847519	0.781551	1.94292	0.875351	2.20027	2.2417	0.358998	4.85766	2.90677	1.34774	1.6163	2.33707	0.739983	1.15188	0.142358	0.511478	2.17042	0.990081	0.768029	2.30624	0.63121
1.88	2.21042	1.46615	0.90474	1.21858	2.00442	0.555095	1.64403	0.837165	0.786494	1.93913	0.876372	2.19488	2.23421	0.356303	4.87734	2.93028	1.29498	1.55629	2.27916	0.766013	1.15122	0.157575	0.493826	2.16365	0.988377	0.762931	2.2786	0.622767
1.92	2.19419	1.4642	0.898646	1.19944	1.99922	0.558548	1.6493	0.827186	0.791233	1.93714	0.877145	2.19095	2.2272	0.354307	4.89523	2.96034	1.24235	1.49494	2.22075	0.78781	1.15498	0.174676	0.47251	2.15744	0.989619	0.756362	2.25072	0.611795
1.96	2.17637	1.46311	0.893049	1.18196	1.99516	0.561122	1.65676	0.817546	0.795337	1.93653	0.877688	2.18779	2.2197	0.353559	4.91199	2.99628	1.19113	1.43303	2.16409	0.804969	1.16241	0.191455	0.448118	2.15187	0.992789	0.748402	2.22211	0.598746
2	2.15734	1.46222	0.887705	1.16676	1.99217	0.562413	1.66619	0.808413	0.798434	1.93664	0.878231	2.18482	2.21234	0.353824	4.92577	3.03753	1.14225	1.37136	2.1113	0.816967	1.17272	0.206094	0.421455	2.14798	0.996371	0.739326	2.19209	0.584433
2.04	2.13711	1.46138	0.882481	1.15422	1.98995	0.562492	1.6777	0.799533	0.80024	1.93704	0.878531	2.18182	2.20518	0.354709	4.93471	3.08115	1.09624	1.31092	2.06413	0.823281	1.1857	0.216932	0.393075	2.14553	0.999311	0.729484	2.16146	0.568152
2.08	2.11621	1.45989	0.87709	1.1445	1.98822	0.561647	1.69096	0.790945	0.80048	1.93723	0.878606	2.17878	2.19766	0.357388	4.93965	3.12523	1.05325	1.25225	2.02379	0.82412	1.19833	0.222966	0.363613	2.14482	1.00118	0.720228	2.13081	0.549908
2.12	2.09505	1.45756	0.871458	1.13756	1.98664	0.559909	1.70591	0.782854	0.798918	1.93659	0.878787	2.17538	2.18933	0.360481	4.93967	3.16837	1.01303	1.19616	1.99095	0.818863	1.20846	0.223615	0.334227	2.14575	1.00151	0.712684	2.1009	0.528688
2.16	2.07428	1.45434	0.86549	1.13329	1.98495	0.557666	1.72193	0.775163	0.795699	1.93451	0.87944	2.17191	2.18082	0.363911	4.93448	3.20929	0.975275	1.14322	1.96576	0.809845	1.21646	0.218742	0.305818	2.14774	0.99919	0.707191	2.07284	0.506491
2.2	2.05411	1.44965	0.859191	1.13147	1.98286	0.555139	1.73828	0.767732	0.790773	1.93041	0.881245	2.16789	2.17235	0.368152	4.92456	3.24554	0.939567	1.09392	1.94806	0.797264	1.21982	0.209015	0.27951	2.15011	0.994048	0.703937	2.04747	0.484171
2.24	2.03463	1.44362	0.852573	1.13184	1.98009	0.552531	1.75535	0.760626	0.784067	1.92381	0.884572	2.16406	2.16434	0.372395	4.90894	3.27606	0.905303	1.04869	1.9374	0.779748	1.21735	0.195368	0.256965	2.15193	0.986439	0.703722	2.02472	0.461022
2.28	2.01661	1.43602	0.845605	1.13411	1.97632	0.550097	1.773	0.754069	0.775721	1.91412	0.889557	2.16054	2.15676	0.377034	4.88737	3.29912	0.872205	1.00804	1.93318	0.75851	1.20787	0.178573	0.23905	2.15183	0.976745	0.707467	2.00481	0.438602
2.32	2.00006	1.42743	0.838231	1.13793	1.97114	0.548093	1.79073	0.747839	0.765872	1.90096	0.89669	2.15741	2.15046	0.381568	4.85902	3.31451	0.839991	0.972663	1.93482	0.735616	1.19164	0.15986	0.225912	2.14863	0.965337	0.714122	1.98599	0.41833
2.36	1.98465	1.41786	0.830437	1.143	1.96416	0.546697	1.80864	0.741705	0.754774	1.88414	0.906868	2.15471	2.14545	0.386499	4.82544	3.32204	0.808395	0.942998	1.94187	0.71175	1.17027	0.140435	0.217473	2.14137	0.953113	0.722488	1.9685	0.40245
2.4	1.97049	1.40749	0.822174	1.14899	1.95489	0.546096	1.82659	0.736095	0.742699	1.86379	0.920152	2.15331	2.14209	0.391073	4.78685	3.32217	0.777431	0.919315	1.95401	0.687684	1.14426	0.1216	0.212972	2.1294	0.941629	0.732193	1.95165	0.391487
2.44	1.95714	1.39662	0.813475	1.15557	1.94294	0.545858	1.84349	0.730898	0.729932	1.84034	0.936212	2.15416	2.14072	0.394867	4.74154	3.316	0.747183	0.901626	1.97112	0.664501	1.11461	0.103811	0.211095	2.11256	0.932201	0.742587	1.93281	0.386162
2.48	1.94442	1.38516	0.804426	1.16231	1.92801	0.545906	1.85925	0.725766	0.716956	1.81453	0.954878	2.15714	2.14085	0.399063	4.69036	3.30287	0.717684	0.889563	1.9932	0.643872	1.08401	0.0880186	0.210198	2.09119	0.92533	0.753091	1.91155	0.386844
2.52	1.93158	1.37369	0.795196	1.16883	1.90998	0.546519	1.87381	0.720823	0.704173	1.78743	0.975653	2.16304	2.143	0.403332	4.6337	3.28454	0.689066	0.882292	2.02017	0.626074	1.05642	0.074435	0.208158	2.06612	0.923109	0.76105	1.88725	0.393202
Offset responses
	Investigate only														Investigate then attack
Animal# Time (sec)	1	2	3	4	5	6	7	8	9	10	11	12	13	14	1	2	3	4	5	6	7	8	9	10	11	12	13	14
-2.52	-2.52	1.49794	1.4277	0.455177	0.882493	1.83381	0.519843	1.13273	0.643858	0.186445	1.39689	0.998668	2.02516	2.16028	0.292725	1.29692	1.67325	0.662747	1.01075	4.11996	0.318084	2.25438	-0.142421	0.31101	1.00687	0.800294	0.279847	1.44062	-0.178694
-2.48	-2.48	1.49575	1.43694	0.451777	0.889285	1.82583	0.527643	1.15682	0.651337	0.183949	1.42463	0.991789	2.03512	2.15652	0.285475	1.35233	1.67122	0.659155	1.01187	4.02466	0.319766	2.27399	-0.14811	0.325113	1.03438	0.831398	0.276971	1.47656	-0.167782
-2.44	-2.44	1.49454	1.44252	0.448873	0.89762	1.82203	0.536753	1.18335	0.658737	0.182687	1.45441	0.986436	2.04559	2.1541	0.277742	1.41128	1.67845	0.655732	1.00517	3.92483	0.323707	2.29175	-0.152926	0.341639	1.05762	0.85942	0.27365	1.51108	-0.155893
-2.4	-2.4	1.49483	1.44915	0.446463	0.907157	1.8221	0.547501	1.21189	0.66597	0.182966	1.48592	0.983055	2.05656	2.15289	0.269645	1.47188	1.69588	0.652507	0.992737	3.82312	0.329471	2.30455	-0.156112	0.359346	1.07656	0.883697	0.270265	1.54294	-0.143516
-2.36	-2.36	1.49688	1.45648	0.444446	0.91748	1.82593	0.559793	1.24127	0.672865	0.185017	1.51848	0.981447	2.06838	2.15296	0.260961	1.5314	1.72305	0.649737	0.976698	3.72166	0.336541	2.3093	-0.15671	0.37661	1.09152	0.904423	0.267462	1.57292	-0.132084
-2.32	-2.32	1.50039	1.46577	0.442819	0.928195	1.83339	0.573879	1.26895	0.67917	0.189063	1.55115	0.98135	2.08058	2.15403	0.25233	1.59038	1.75861	0.647474	0.959508	3.62246	0.344712	2.30579	-0.154108	0.391805	1.10304	0.921026	0.266567	1.60053	-0.122144
-2.28	-2.28	1.5051	1.47702	0.441493	0.938896	1.84407	0.589291	1.29515	0.684851	0.195197	1.58292	0.982527	2.0916	2.15535	0.243804	1.64908	1.80035	0.64529	0.942725	3.52715	0.353412	2.29279	-0.148077	0.403248	1.11222	0.93393	0.267255	1.62504	-0.113797
-2.24	-2.24	1.51141	1.48902	0.440432	0.949183	1.85746	0.605941	1.32056	0.689554	0.203396	1.61264	0.984472	2.10112	2.15721	0.235555	1.70602	1.84412	0.643621	0.927161	3.43714	0.363276	2.27019	-0.13859	0.409527	1.12041	0.94394	0.270249	1.64624	-0.107214
-2.2	-2.2	1.51872	1.50153	0.439582	0.95866	1.87293	0.623237	1.34529	0.69322	0.213503	1.63923	0.986596	2.10878	2.15975	0.22827	1.76082	1.88996	0.643009	0.913019	3.35385	0.373589	2.23937	-0.12599	0.409755	1.12906	0.951402	0.275738	1.66375	-0.102337
-2.16	-2.16	1.52641	1.51438	0.438922	0.966877	1.89011	0.640773	1.36947	0.695741	0.225177	1.66192	0.988088	2.11406	2.16316	0.221753	1.81301	1.93454	0.644297	0.899793	3.27843	0.38301	2.20181	-0.111636	0.403539	1.13969	0.956818	0.283353	1.6784	-0.0986497
-2.12	-2.12	1.53457	1.52701	0.438461	0.973683	1.90842	0.658375	1.39301	0.697136	0.237789	1.6801	0.988518	2.11589	2.16811	0.216273	1.86268	1.97516	0.648237	0.886489	3.21177	0.392676	2.15889	-0.0968277	0.391029	1.15376	0.960803	0.292769	1.69039	-0.0950528
-2.08	-2.08	1.54295	1.53922	0.438173	0.978851	1.92733	0.67525	1.41682	0.697374	0.25066	1.69356	0.987792	2.11453	2.17389	0.211775	1.91281	2.01228	0.655734	0.871935	3.15479	0.403115	2.11229	-0.0825221	0.372803	1.17234	0.964151	0.303295	1.70024	-0.0911385
-2.04	-2.04	1.55145	1.5507	0.438022	0.982377	1.94617	0.69039	1.44184	0.696564	0.262958	1.70235	0.985317	2.11044	2.18114	0.207738	1.961	2.04358	0.667737	0.855056	3.10824	0.41449	2.06439	-0.0699019	0.349571	1.19614	0.967365	0.314011	1.70809	-0.0850458
-2	-2	1.55966	1.56101	0.437988	0.984342	1.96384	0.703198	1.46812	0.694763	0.27386	1.70692	0.981726	2.10411	2.19035	0.204356	2.00843	2.06928	0.68495	0.835051	3.07276	0.426122	2.01625	-0.0598848	0.322271	1.22482	0.970389	0.324244	1.71474	-0.0767905
-1.96	-1.96	1.56754	1.57001	0.438094	0.985044	1.97966	0.713575	1.49479	0.692576	0.282707	1.70804	0.977314	2.09677	2.19997	0.201287	2.05721	2.09009	0.707647	0.811744	3.04859	0.436826	1.96805	-0.0530992	0.291944	1.25799	0.974034	0.333388	1.72166	-0.0664692
-1.92	-1.92	1.57541	1.57724	0.438223	0.984818	1.9929	0.721405	1.52098	0.690581	0.28895	1.70676	0.972319	2.08831	2.21052	0.198501	2.10647	2.10678	0.73599	0.785135	3.0354	0.447965	1.92027	-0.0497709	0.259781	1.29432	0.977735	0.34069	1.72921	-0.0538851
-1.88	-1.88	1.58322	1.58279	0.438292	0.984074	2.00284	0.7265	1.54669	0.689211	0.292257	1.7043	0.967412	2.07922	2.22075	0.196053	2.15687	2.12086	0.7697	0.755712	3.03303	0.459348	1.87177	-0.0496796	0.227125	1.33136	0.980664	0.345839	1.73863	-0.0399847
-1.84	-1.84	1.59143	1.58686	0.438218	0.983321	2.00923	0.72875	1.57116	0.688835	0.292581	1.7019	0.963031	2.0704	2.23035	0.193682	2.20745	2.13388	0.80819	0.72428	3.0407	0.470097	1.82388	-0.0524188	0.195628	1.36714	0.983332	0.348971	1.74927	-0.0241633
-1.8	-1.8	1.59998	1.58931	0.437898	0.982807	2.01187	0.728407	1.59306	0.689634	0.29017	1.70068	0.959422	2.06151	2.23928	0.19155	2.25627	2.14786	0.851114	0.691682	3.05672	0.479952	1.77594	-0.0575029	0.1671	1.39956	0.984644	0.35065	1.76154	-0.00857716
-1.76	-1.76	1.60892	1.59054	0.437202	0.982767	2.01096	0.726636	1.61147	0.692397	0.28534	1.70159	0.957307	2.05302	2.24667	0.190125	2.30221	2.1647	0.897432	0.659117	3.07932	0.488078	1.72623	-0.0641862	0.143469	1.42722	0.985668	0.350921	1.7762	0.00584583
-1.72	-1.72	1.61864	1.59083	0.436035	0.983316	2.00752	0.723802	1.62574	0.697333	0.278664	1.70516	0.95648	2.04458	2.25248	0.189215	2.34465	2.18534	0.946126	0.627697	3.10635	0.494773	1.6752	-0.0718497	0.126711	1.44933	0.984568	0.35013	1.79276	0.01822
-1.68	-1.68	1.62936	1.59071	0.43435	0.984436	2.00245	0.719981	1.63561	0.704049	0.270846	1.71154	0.956774	2.03622	2.25657	0.189066	2.38232	2.21147	0.996247	0.598257	3.13527	0.500667	1.62319	-0.0800211	0.118499	1.46595	0.981173	0.349491	1.81087	0.0275702
-1.64	-1.64	1.64092	1.5906	0.43215	0.986012	1.99692	0.715716	1.64076	0.712322	0.262552	1.72055	0.958219	2.02802	2.25922	0.190364	2.41268	2.2426	1.04643	0.571734	3.16356	0.505724	1.57339	-0.0879823	0.120105	1.478	0.976942	0.34954	1.82975	0.0338242
-1.6	-1.6	1.65348	1.59061	0.429549	0.987718	1.99259	0.711538	1.64142	0.721915	0.25443	1.73161	0.960384	2.0202	2.25998	0.193206	2.43553	2.27739	1.09508	0.548697	3.18874	0.509826	1.52552	-0.0949848	0.132109	1.487	0.970944	0.350446	1.84952	0.0369945
-1.56	-1.56	1.66683	1.59125	0.426756	0.989302	1.99054	0.707678	1.6381	0.732286	0.247049	1.74392	0.963337	2.01328	2.25928	0.197609	2.45166	2.31626	1.14044	0.529348	3.20848	0.512364	1.47882	-0.10034	0.154192	1.49482	0.96458	0.352852	1.87089	0.0378888
-1.52	-1.52	1.68071	1.5928	0.424017	0.990618	1.99188	0.704188	1.63167	0.742685	0.240926	1.75653	0.966703	2.00771	2.25808	0.203914	2.4615	2.35678	1.18072	0.513603	3.22097	0.51448	1.43589	-0.103613	0.18518	1.5034	0.958811	0.356743	1.89392	0.0372482
-1.48	-1.48	1.69487	1.59543	0.421593	0.991452	1.9972	0.701015	1.62234	0.752369	0.236391	1.76848	0.969665	2.00431	2.25616	0.211553	2.4654	2.39774	1.21396	0.501084	3.2249	0.516324	1.39893	-0.104294	0.22298	1.51428	0.954277	0.362146	1.91904	0.0364264
-1.44	-1.44	1.70903	1.59891	0.419705	0.991747	2.00674	0.698248	1.6108	0.760904	0.233757	1.77901	0.97209	2.00326	2.25359	0.220358	2.46413	2.43623	1.23882	0.491147	3.21952	0.517634	1.36789	-0.102055	0.264402	1.52837	0.951679	0.368896	1.94644	0.0368535
-1.4	-1.4	1.72316	1.60298	0.418555	0.99147	2.0199	0.695873	1.59762	0.767786	0.233049	1.78765	0.974075	2.00509	2.25072	0.230063	2.46206	2.47089	1.2545	0.483126	3.20477	0.518668	1.34305	-0.0969854	0.30616	1.54589	0.952495	0.376749	1.97618	0.0396301
-1.36	-1.36	1.73616	1.60751	0.418218	0.990678	2.03603	0.693966	1.58354	0.772623	0.234147	1.79415	0.975648	2.01011	2.24755	0.240155	2.45971	2.50301	1.26079	0.476424	3.18104	0.519077	1.32537	-0.0894204	0.344803	1.56623	0.957663	0.385486	2.00847	0.0456496
-1.32	-1.32	1.74772	1.61208	0.418633	0.989501	2.05437	0.692471	1.56857	0.775463	0.236925	1.79865	0.976629	2.01805	2.24488	0.250305	2.46001	2.5321	1.25828	0.470591	3.14948	0.519459	1.31602	-0.0795522	0.376866	1.58782	0.968043	0.393965	2.04376	0.0560345
-1.28	-1.28	1.75793	1.61617	0.419697	0.988033	2.07365	0.691096	1.55217	0.77645	0.24096	1.80159	0.976858	2.0284	2.24292	0.259968	2.46426	2.5587	1.24837	0.46548	3.11139	0.52065	1.31617	-0.0679435	0.39984	1.60938	0.9851	0.402032	2.08036	0.0714258
-1.24	-1.24	1.76657	1.6198	0.421168	0.986388	2.09294	0.690248	1.5349	0.775716	0.245968	1.80354	0.977035	2.0406	2.24211	0.269037	2.47185	2.58451	1.23302	0.46125	3.06851	0.523637	1.32702	-0.0552998	0.411858	1.6289	1.00911	0.409609	2.11729	0.0921973
-1.2	-1.2	1.7735	1.62241	0.422843	0.98464	2.11123	0.690136	1.5169	0.773814	0.25153	1.80522	0.977185	2.05301	2.24336	0.277356	2.48451	2.61096	1.21454	0.458404	3.02268	0.528937	1.34772	-0.0426831	0.412256	1.64403	1.04046	0.41633	2.1536	0.117825
-1.16	-1.16	1.7787	1.6238	0.424452	0.982828	2.12778	0.69082	1.49846	0.771386	0.257173	1.80715	0.977461	2.06546	2.24732	0.285103	2.5032	2.64003	1.19519	0.45761	2.97598	0.537453	1.37982	-0.0306538	0.401164	1.65283	1.07846	0.421957	2.18813	0.147903
-1.12	-1.12	1.78213	1.62406	0.425796	0.980984	2.14223	0.69227	1.47989	0.769199	0.262552	1.80976	0.978036	2.07712	2.25493	0.293029	2.52824	2.67321	1.17758	0.459566	2.93037	0.550759	1.42161	-0.0195055	0.380235	1.65427	1.12424	0.426405	2.21915	0.181957
-1.08	-1.08	1.78409	1.62296	0.426818	0.979142	2.15431	0.694384	1.4618	0.767995	0.267333	1.81371	0.978773	2.08728	2.26635	0.300892	2.55679	2.70876	1.16344	0.464824	2.88743	0.569406	1.47122	-0.00997695	0.351413	1.648	1.1773	0.429529	2.24585	0.219559
-1.04	-1.04	1.78543	1.62067	0.42762	0.977252	2.16417	0.697395	1.44526	0.767929	0.271119	1.81912	0.979927	2.09576	2.28267	0.30906	2.58697	2.74638	1.15396	0.473689	2.84978	0.592907	1.52826	-0.00217011	0.317477	1.63348	1.23687	0.43127	2.2689	0.2584
-1	-1	1.78637	1.61711	0.42837	0.97545	2.17233	0.701186	1.43102	0.769341	0.273567	1.82597	0.981285	2.10165	2.30417	0.318331	2.61955	2.78627	1.14925	0.486102	2.8184	0.622461	1.58864	0.00396549	0.281172	1.61208	1.30163	0.432459	2.28773	0.29715
-0.96	-0.96	1.7874	1.61254	0.429497	0.973788	2.17896	0.705701	1.42012	0.772571	0.274435	1.8342	0.982754	2.10593	2.33016	0.328466	2.6535	2.8272	1.14959	0.501955	2.79432	0.657964	1.65247	0.00897559	0.245207	1.58536	1.36919	0.433301	2.30301	0.334859
-0.92	-0.92	1.78912	1.60755	0.431499	0.972392	2.18434	0.710346	1.41276	0.777279	0.273458	1.84351	0.984384	2.10947	2.36121	0.339628	2.68805	2.86695	1.15413	0.51977	2.77804	0.699045	1.70953	0.0133201	0.21221	1.55526	1.43774	0.434123	2.31563	0.369449
-0.88	-0.88	1.79222	1.6021	0.434928	0.971471	2.18879	0.715078	1.41003	0.783515	0.270462	1.85351	0.986012	2.11297	2.39782	0.351756	2.72268	2.90248	1.16175	0.53887	2.7698	0.744336	1.7562	0.0173186	0.183776	1.52413	1.50618	0.436147	2.32743	0.40015
-0.84	-0.84	1.79721	1.59659	0.440254	0.971331	2.19259	0.719997	1.41192	0.79088	0.265419	1.86375	0.987305	2.11709	2.43877	0.364493	2.7552	2.93204	1.17139	0.55884	2.76941	0.791902	1.79555	0.0218898	0.161124	1.49424	1.57123	0.43955	2.34067	0.425026
-0.8	-0.8	1.80447	1.59166	0.447807	0.972345	2.19567	0.724819	1.41802	0.798766	0.258446	1.87382	0.988335	2.12272	2.48296	0.377523	2.78613	2.95402	1.18183	0.579507	2.77623	0.841184	1.82228	0.027044	0.144808	1.46752	1.63053	0.445509	2.35636	0.443185
-0.76	-0.76	1.81385	1.58738	0.457835	0.97487	2.19787	0.729564	1.42869	0.806947	0.249821	1.88348	0.989463	2.13091	2.53039	0.390013	2.81781	2.9667	1.1923	0.601607	2.78918	0.891578	1.83514	0.0325344	0.134603	1.44539	1.68066	0.454067	2.37435	0.455042
-0.72	-0.72	1.82524	1.58428	0.470358	0.979301	2.19876	0.734037	1.44317	0.814891	0.240073	1.89247	0.990589	2.14167	2.58104	0.401138	2.84987	2.96913	1.20233	0.626245	2.80696	0.9432	1.83275	0.0394792	0.130431	1.42879	1.71941	0.465043	2.39584	0.461149
-0.68	-0.68	1.83887	1.58261	0.485089	0.985932	2.19806	0.738214	1.46042	0.822343	0.229735	1.90075	0.991441	2.15544	2.63262	0.410759	2.88214	2.96079	1.21152	0.655664	2.82829	0.993904	1.81637	0.0464645	0.131461	1.41782	1.7469	0.479136	2.4203	0.462094
-0.64	-0.64	1.85447	1.58209	0.501606	0.994946	2.19553	0.742292	1.47971	0.829069	0.219548	1.90866	0.991879	2.17222	2.68422	0.418534	2.91519	2.94191	1.21965	0.692536	2.85177	1.0442	1.78751	0.0532677	0.137378	1.41247	1.76129	0.495081	2.44637	0.458699
-0.6	-0.6	1.87144	1.58268	0.519521	1.00638	2.19121	0.746217	1.50004	0.834903	0.21048	1.91659	0.992026	2.1919	2.73445	0.42445	2.9499	2.91449	1.22664	0.740099	2.87568	1.09584	1.74779	0.0598853	0.147974	1.41219	1.76329	0.512879	2.47194	0.452109
-0.56	-0.56	1.8892	1.58439	0.538346	1.0201	2.18501	0.749373	1.52065	0.839674	0.20334	1.9254	0.991976	2.21436	2.78174	0.428025	2.98736	2.8804	1.23241	0.80102	2.89794	1.14857	1.70027	0.0657996	0.163098	1.41609	1.75408	0.530091	2.49382	0.444213
-0.52	-0.52	1.90771	1.587	0.557631	1.03584	2.17717	0.751872	1.53995	0.843402	0.198949	1.93592	0.991537	2.2374	2.82562	0.429397	3.02927	2.84278	1.23712	0.878116	2.91649	1.20322	1.65077	0.0704387	0.182666	1.42335	1.73545	0.546291	2.51048	0.435846
-0.48	-0.48	1.92638	1.58993	0.577126	1.05296	2.16853	0.753687	1.55666	0.846539	0.19794	1.94898	0.990772	2.26062	2.86453	0.429201	3.07501	2.805	1.24035	0.972877	2.92928	1.26015	1.60132	0.0744799	0.206228	1.4333	1.70935	0.562326	2.52053	0.429216
-0.44	-0.44	1.94521	1.59304	0.596747	1.07096	2.15983	0.754497	1.57084	0.84937	0.200551	1.96538	0.990006	2.28446	2.89678	0.427746	3.12451	2.77019	1.24213	1.08568	2.93419	1.31789	1.55362	0.076852	0.23283	1.44572	1.67917	0.577109	2.5223	0.42565
-0.4	-0.4	1.96438	1.5961	0.616541	1.08923	2.15185	0.753944	1.58216	0.851633	0.206652	1.98583	0.98961	2.3072	2.92118	0.425676	3.1818	2.74254	1.24257	1.21581	2.92942	1.37628	1.51152	0.077301	0.261204	1.46001	1.64885	0.590211	2.51551	0.42592
-0.36	-0.36	1.98383	1.59888	0.636866	1.10713	2.1455	0.751843	1.59061	0.853999	0.215758	2.01087	0.989669	2.32862	2.93803	0.423356	3.24767	2.72442	1.24132	1.36129	2.91376	1.43566	1.47684	0.0771461	0.289553	1.47632	1.62074	0.602245	2.50123	0.431826
-0.32	-0.32	2.00408	1.60148	0.658039	1.12407	2.14147	0.748313	1.5965	0.857091	0.2269	2.04064	0.990517	2.3479	2.94693	0.420979	3.32274	2.71861	1.23798	1.51938	2.88689	1.49269	1.45276	0.075962	0.315852	1.49491	1.5972	0.613571	2.48103	0.441607
-0.28	-0.28	2.02555	1.60456	0.680447	1.13969	2.14065	0.743274	1.60032	0.861182	0.238672	2.07474	0.992396	2.36514	2.94701	0.419184	3.4063	2.72577	1.23236	1.68613	2.84916	1.54812	1.43985	0.0742217	0.338099	1.51603	1.58058	0.624746	2.45687	0.456548
-0.24	-0.24	2.04903	1.60856	0.704491	1.1537	2.14337	0.736805	1.60289	0.866905	0.249421	2.11268	0.995133	2.38062	2.93848	0.417832	3.50028	2.74557	1.22399	1.85766	2.80144	1.601	1.43624	0.0721018	0.354523	1.5399	1.57373	0.636171	2.43097	0.4765
-0.2	-0.2	2.07446	1.61403	0.730454	1.16592	2.14977	0.728927	1.60509	0.874086	0.257394	2.15349	0.99828	2.39305	2.92168	0.417041	3.60609	2.77819	1.21253	2.0291	2.74568	1.65007	1.4423	0.0692915	0.364255	1.56683	1.57503	0.648621	2.40671	0.500689
-0.16	-0.16	2.10197	1.62199	0.758409	1.17635	2.15979	0.72007	1.60824	0.882825	0.261037	2.19579	1.00134	2.40234	2.8978	0.416974	3.72217	2.82223	1.19763	2.19678	2.68386	1.69677	1.45532	0.0661303	0.36726	1.59682	1.58254	0.662084	2.3866	0.526124
-0.12	-0.12	2.13171	1.63291	0.788072	1.18498	2.17513	0.710624	1.61207	0.893252	0.259144	2.23805	1.00419	2.408	2.86754	0.416805	3.84973	2.8748	1.17911	2.35682	2.61823	1.739	1.4732	0.0629747	0.36398	1.62993	1.59756	0.676874	2.37087	0.551496
-0.08	-0.08	2.16287	1.64738	0.819054	1.19187	2.19063	0.70094	1.61697	0.905002	0.250983	2.27847	1.00581	2.40942	2.83176	0.416255	3.98532	2.93311	1.15692	2.50531	2.5516	1.77815	1.49481	0.0596766	0.355819	1.66621	1.6175	0.69385	2.36075	0.576738
-0.04	-0.04	2.19485	1.66479	0.850636	1.19687	2.20473	0.691205	1.62374	0.917668	0.236426	2.31512	1.00519	2.40517	2.79179	0.415112	4.12792	2.99415	1.13122	2.63868	2.48617	1.8149	1.51704	0.0566162	0.344698	1.70537	1.64024	0.712177	2.35602	0.601774
0	0	2.22612	1.68435	0.881896	1.19982	2.22043	0.681788	1.63178	0.930945	0.216141	2.34604	1.00182	2.39414	2.74878	0.412784	4.2776	3.05482	1.10228	2.75454	2.42302	1.84748	1.53752	0.0540508	0.332695	1.74709	1.66244	0.7323	2.35715	0.626473
0.04	0.04	2.25536	1.70562	0.911699	1.20053	2.23549	0.673144	1.64106	0.9441	0.191282	2.36956	0.995159	2.37539	2.704	0.408731	4.4315	3.11253	1.07046	2.85119	2.36421	1.87575	1.5547	0.0517417	0.321569	1.79081	1.68132	0.754466	2.36223	0.649291
0.08	0.08	2.28095	1.72715	0.938753	1.1987	2.24795	0.665268	1.6503	0.95573	0.163549	2.38421	0.985396	2.34841	2.65871	0.402837	4.58439	3.1645	1.03661	2.92902	2.31108	1.89846	1.56633	0.0500525	0.312834	1.83578	1.69523	0.778684	2.36834	0.670797
0.12	0.12	2.301	1.74654	0.961729	1.19406	2.25653	0.658046	1.65861	0.965215	0.134857	2.38901	0.97275	2.31316	2.61398	0.394679	4.73413	3.20958	1.00143	2.98673	2.26453	1.91541	1.57152	0.0488242	0.306744	1.88118	1.70303	0.804501	2.37475	0.691
0.16	0.16	2.31426	1.76193	0.979311	1.18636	2.26008	0.651345	1.6646	0.97198	0.107027	2.38359	0.957268	2.26946	2.57084	0.383972	4.87895	3.2461	0.965793	3.02694	2.22525	1.92578	1.57255	0.0478887	0.303045	1.92606	1.70658	0.831647	2.37958	0.711128
0.2	0.2	2.31932	1.7719	0.990261	1.1756	2.25779	0.645201	1.66695	0.975317	0.0817055	2.36809	0.940115	2.21862	2.53041	0.37105	5.01245	3.27356	0.93075	3.05232	2.19312	1.92813	1.56766	0.0474592	0.300925	1.96954	1.7037	0.859815	2.38098	0.732038
0.24	0.24	2.3154	1.77443	0.993747	1.16187	2.24935	0.639295	1.66454	0.974394	0.0601757	2.3431	0.92241	2.16297	2.49258	0.356393	5.13378	3.292	0.897447	3.06576	2.16879	1.92092	1.56062	0.0472843	0.299453	2.01095	1.69467	0.8883	2.37818	0.752437
0.28	0.28	2.30198	1.76858	0.98923	1.14554	2.23459	0.633172	1.65673	0.969087	0.0431312	2.30976	0.904987	2.10407	2.45683	0.340439	5.23715	3.30226	0.866848	3.07062	2.15169	1.90389	1.5542	0.047846	0.297693	2.04979	1.68257	0.916719	2.37179	0.771573
0.32	0.32	2.27935	1.75392	0.976658	1.1271	2.21395	0.626575	1.64239	0.959023	0.0307213	2.26949	0.889047	2.04399	2.42352	0.323772	5.31976	3.30496	0.839603	3.06954	2.14009	1.87708	1.54991	0.0488035	0.295193	2.08583	1.66823	0.94382	2.36031	0.789581
0.36	0.36	2.24812	1.73068	0.956428	1.10708	2.18824	0.618969	1.62125	0.944637	0.0225999	2.22392	0.874985	1.98512	2.39312	0.307464	5.38052	3.30323	0.81642	3.06457	2.13284	1.84088	1.55262	0.0497673	0.292202	2.11901	1.65438	0.968369	2.34482	0.8045
0.4	0.4	2.2094	1.69945	0.929433	1.08616	2.15848	0.610397	1.59404	0.926435	0.0180521	2.17474	0.863891	1.93012	2.36512	0.29199	5.41701	3.29867	0.797414	3.05659	2.12804	1.79604	1.56338	0.0514892	0.289387	2.14932	1.64136	0.989339	2.32633	0.815041
0.44	0.44	2.16465	1.66132	0.896824	1.06476	2.12608	0.600617	1.56131	0.904714	0.0160932	2.1236	0.855646	1.88051	2.33849	0.278263	5.42798	3.29119	0.782281	3.04574	2.12462	1.7435	1.5847	0.0537853	0.287836	2.17687	1.62962	1.00559	2.30436	0.820927
0.48	0.48	2.11516	1.61805	0.860058	1.0434	2.09244	0.589464	1.52452	0.880306	0.0156698	2.07189	0.850058	1.8366	2.31344	0.266743	5.41459	3.28232	0.77052	3.03097	2.12042	1.68534	1.6171	0.056846	0.288713	2.20204	1.62113	1.01649	2.27985	0.821983
0.52	0.52	2.06256	1.57139	0.820691	1.02242	2.05888	0.577301	1.48561	0.853931	0.0158401	2.02084	0.846854	1.79964	2.2905	0.25741	5.37906	3.27228	0.761326	3.01086	2.11396	1.6225	1.65966	0.0612117	0.292999	2.22523	1.6164	1.02135	2.25242	0.81727
0.56	0.56	2.00854	1.5232	0.780151	1.00205	2.02657	0.564309	1.44553	0.826384	0.0158569	1.9714	0.845375	1.76985	2.2689	0.251072	5.32243	3.26083	0.753759	2.98328	2.10444	1.55713	1.71138	0.0663713	0.301418	2.24714	1.61528	1.01935	2.22239	0.806922
0.6	0.6	1.95443	1.47491	0.739757	0.982465	1.99616	0.55076	1.40571	0.798466	0.0152777	1.92422	0.845332	1.74599	2.24828	0.247934	5.24967	3.24679	0.746881	2.946	2.09154	1.48989	1.767	0.071756	0.314182	2.26835	1.61663	1.01126	2.19003	0.792289
0.64	0.64	1.90099	1.428	0.700598	0.963676	1.96813	0.537266	1.36823	0.771089	0.013974	1.87967	0.84572	1.72738	2.22911	0.247072	5.16534	3.22833	0.740029	2.89762	2.07578	1.42375	1.82277	0.078196	0.331214	2.28907	1.61962	0.997654	2.15447	0.774408
0.68	0.68	1.84905	1.3837	0.663496	0.945562	1.94249	0.524104	1.33396	0.744741	0.0120793	1.83782	0.84599	1.71289	2.21071	0.248129	5.07243	3.20392	0.732734	2.83674	2.05838	1.36017	1.87472	0.0844738	0.352053	2.31095	1.62462	0.979241	2.11557	0.75494
0.72	0.72	1.7992	1.3426	0.6291	0.927981	1.91877	0.511487	1.30351	0.720148	0.00996777	1.79861	0.845757	1.70131	2.19343	0.251275	4.97477	3.17282	0.72484	2.76283	2.04106	1.29733	1.91842	0.0902343	0.375639	2.33432	1.63047	0.95776	2.07297	0.735499
0.76	0.76	1.75192	1.3048	0.597714	0.910755	1.89657	0.499634	1.27717	0.697676	0.00813132	1.76181	0.844582	1.69161	2.17705	0.255748	4.87529	3.13353	0.716573	2.67705	2.02561	1.23696	1.95192	0.0960261	0.400309	2.36056	1.63478	0.934676	2.02791	0.716237
0.8	0.8	1.70705	1.27063	0.569512	0.893676	1.87531	0.488625	1.25493	0.67772	0.00699517	1.7271	0.842328	1.68257	2.16131	0.261681	4.77634	3.08696	0.708343	2.58088	2.01382	1.17972	1.97242	0.100932	0.424143	2.3908	1.63792	0.911023	1.98129	0.697904
0.84	0.84	1.66447	1.24001	0.544501	0.87654	1.85443	0.478483	1.23691	0.660756	0.00697536	1.69415	0.83923	1.67302	2.14683	0.268177	4.68258	3.0349	0.700667	2.47681	2.00689	1.12562	1.97816	0.104956	0.445008	2.42415	1.63931	0.889069	1.93281	0.682017
0.88	0.88	1.6242	1.2124	0.522642	0.859178	1.83354	0.46899	1.22252	0.646623	0.00825801	1.66269	0.835546	1.66196	2.13347	0.275173	4.59415	2.97736	0.694122	2.36785	2.0054	1.07508	1.96979	0.107784	0.460881	2.46134	1.63899	0.869805	1.88354	0.668172
0.92	0.92	1.58615	1.18723	0.503807	0.841502	1.81247	0.460189	1.21105	0.635369	0.0107931	1.63248	0.831483	1.64999	2.12132	0.282139	4.50862	2.91625	0.688907	2.25702	2.00915	1.02804	1.94863	0.109426	0.469467	2.50128	1.63635	0.854359	1.83491	0.65536
0.96	0.96	1.55048	1.16436	0.487736	0.823443	1.79116	0.451551	1.2019	0.626857	0.0146076	1.60339	0.827349	1.63678	2.11047	0.288831	4.42746	2.85452	0.685228	2.14737	2.017	0.985135	1.91849	0.109938	0.468937	2.54337	1.63201	0.843657	1.78787	0.643781
1	1	1.51688	1.1432	0.474214	0.805055	1.76991	0.442948	1.19495	0.620732	0.0193994	1.57543	0.823456	1.62242	2.10163	0.295418	4.34965	2.79309	0.683041	2.04155	2.02736	0.947001	1.88318	0.108945	0.458033	2.58655	1.62682	0.837405	1.74334	0.632798
1.04	1.04	1.48514	1.12342	0.462964	0.786453	1.74903	0.434461	1.1898	0.616709	0.0248264	1.5487	0.81979	1.60737	2.09483	0.3013	4.27729	2.73582	0.682082	1.94201	2.03828	0.914055	1.84545	0.106413	0.436615	2.62932	1.62067	0.835412	1.7021	0.622123
1.08	1.08	1.45538	1.10428	0.453661	0.767775	1.729	0.425813	1.18622	0.614222	0.0306244	1.52329	0.816911	1.59165	2.09087	0.306722	4.20953	2.68405	0.681788	1.85063	2.04778	0.886757	1.80805	0.101958	0.405158	2.67053	1.61338	0.836965	1.66469	0.611937
1.12	1.12	1.42789	1.08644	0.445948	0.749146	1.71041	0.416891	1.18446	0.612798	0.0364633	1.49952	0.814804	1.57673	2.08827	0.311375	4.14321	2.63754	0.681674	1.76848	2.05439	0.864737	1.77406	0.0958183	0.365154	2.70961	1.6059	0.841212	1.63121	0.601302
1.16	1.16	1.40276	1.07074	0.439418	0.730796	1.69378	0.407694	1.18499	0.611771	0.0421328	1.47766	0.813487	1.56324	2.08665	0.315371	4.08127	2.59837	0.681144	1.69605	2.05668	0.848796	1.7452	0.0875783	0.318346	2.74653	1.59815	0.846836	1.60141	0.591112
1.2	1.2	1.37968	1.05629	0.43368	0.712921	1.6797	0.398423	1.18793	0.610663	0.0475857	1.45799	0.813026	1.55193	2.08748	0.318297	4.023	2.56505	0.679789	1.63339	2.05413	0.839646	1.72232	0.0768988	0.267221	2.78173	1.58903	0.852937	1.57527	0.581657
1.24	1.24	1.35886	1.04311	0.428366	0.695718	1.6684	0.389294	1.19332	0.608993	0.0528732	1.44079	0.813382	1.54259	2.0901	0.320274	3.96912	2.53735	0.677317	1.57998	2.04727	0.8371	1.70411	0.0639181	0.214802	2.81594	1.57871	0.859331	1.552	0.572364
1.28	1.28	1.34013	1.03149	0.423266	0.679412	1.66018	0.380532	1.20105	0.606352	0.0580616	1.42619	0.814263	1.5359	2.09496	0.321203	3.92059	2.51501	0.673511	1.53462	2.0367	0.839289	1.68998	0.0486148	0.163539	2.8492	1.56752	0.863287	1.53097	0.563458
1.32	1.32	1.32364	1.0214	0.418285	0.664208	1.65526	0.372384	1.21108	0.602776	0.0633609	1.41434	0.815316	1.53284	2.10022	0.320692	3.87687	2.49711	0.668306	1.49574	2.02342	0.845584	1.67897	0.0312616	0.116441	2.88156	1.55641	0.865847	1.51188	0.555314
1.36	1.36	1.30927	1.01301	0.413423	0.650362	1.65368	0.364861	1.2232	0.597937	0.0690065	1.40526	0.81657	1.53291	2.10673	0.319265	3.83811	2.48342	0.661722	1.46149	2.00872	0.856244	1.66925	0.0125701	0.075455	2.91207	1.5451	0.867804	1.49421	0.547577
1.4	1.4	1.29657	1.00646	0.40878	0.638111	1.65546	0.358017	1.23652	0.591699	0.0752335	1.39897	0.818105	1.53578	2.11651	0.316624	3.80528	2.47376	0.653879	1.42984	1.99372	0.869035	1.6597	-0.00662381	0.0423714	2.93915	1.53408	0.86902	1.4776	0.539904
1.44	1.44	1.28577	1.00175	0.404551	0.627698	1.66037	0.352031	1.25008	0.584187	0.0820753	1.39534	0.819776	1.54121	2.1291	0.312881	3.77813	2.46763	0.644915	1.39874	1.97964	0.882746	1.64976	-0.02498	0.0181515	2.96096	1.52425	0.869397	1.46177	0.531691
1.48	1.48	1.27639	0.999071	0.401039	0.619201	1.66828	0.346639	1.26295	0.575736	0.0894888	1.39426	0.821664	1.54839	2.14539	0.307724	3.75453	2.46533	0.634945	1.3663	1.96736	0.895564	1.63953	-0.0413101	0.00271138	2.97568	1.51711	0.869676	1.44611	0.522329
1.52	1.52	1.26803	0.998665	0.398413	0.612721	1.67884	0.34168	1.27431	0.566634	0.0972758	1.39556	0.823995	1.55636	2.16432	0.301301	3.73367	2.46756	0.624107	1.33119	1.95734	0.906045	1.62876	-0.0548832	-0.00472767	2.98174	1.51309	0.871501	1.43134	0.511405
1.56	1.56	1.26056	1.00049	0.396874	0.608192	1.69283	0.336862	1.28343	0.557035	0.105237	1.39902	0.827313	1.56425	2.18601	0.294226	3.71444	2.4739	0.612575	1.29245	1.95013	0.913059	1.61682	-0.0645792	-0.00564929	2.97826	1.51202	0.8751	1.41725	0.499329
1.6	1.6	1.25371	1.00427	0.396526	0.605453	1.70716	0.331974	1.28965	0.547478	0.113074	1.40437	0.831685	1.57151	2.2119	0.286429	3.69563	2.48423	0.600454	1.25001	1.94591	0.91584	1.60327	-0.0697916	-0.00182601	2.96462	1.51474	0.881792	1.40343	0.485798
1.64	1.64	1.24721	1.01001	0.3973	0.60424	1.72158	0.326769	1.2927	0.538048	0.12047	1.41124	0.837707	1.57728	2.24079	0.278365	3.67567	2.49939	0.587963	1.20474	1.94486	0.91281	1.58911	-0.0697279	0.0048677	2.94096	1.52072	0.890682	1.39054	0.470461
1.68	1.68	1.24079	1.0174	0.39908	0.604167	1.73726	0.321184	1.29221	0.52917	0.127091	1.41913	0.845844	1.58115	2.27015	0.269937	3.65209	2.52068	0.575256	1.158	1.94683	0.903784	1.57317	-0.0642504	0.0127401	2.90796	1.52838	0.902488	1.37919	0.45397
1.72	1.72	1.2344	1.02838	0.401667	0.604834	1.75202	0.315265	1.28864	0.520878	0.132616	1.42748	0.856506	1.58371	2.29888	0.261415	3.62474	2.54802	0.562542	1.11177	1.95158	0.888761	1.55467	-0.0537684	0.0208401	2.86666	1.53704	0.917354	1.36926	0.437064
1.76	1.76	1.22801	1.04218	0.404758	0.605822	1.76499	0.309067	1.28164	0.513185	0.136893	1.43571	0.869574	1.58478	2.32606	0.253333	3.59196	2.58054	0.550043	1.06848	1.95877	0.868397	1.53283	-0.0382329	0.0287974	2.81858	1.54539	0.93413	1.36042	0.420538
1.8	1.8	1.22159	1.05175	0.408028	0.606707	1.77561	0.302767	1.27223	0.506578	0.139684	1.44305	0.884093	1.58505	2.34945	0.245795	3.55401	2.6179	0.538054	1.03045	1.96795	0.84328	1.50794	-0.0188077	0.0370579	2.76526	1.55097	0.952341	1.35325	0.404706
1.84	1.84	1.21522	1.06132	0.411247	0.607057	1.78311	0.296792	1.26144	0.500994	0.14091	1.44887	0.900544	1.58534	2.36823	0.238942	3.51099	2.65932	0.526911	0.999798	1.97897	0.814248	1.48003	0.00341985	0.0465385	2.70849	1.5527	0.971609	1.34861	0.390537
1.88	1.88	1.20889	1.07088	0.414144	0.606637	1.78718	0.291598	1.249	0.49656	0.140512	1.45268	0.91806	1.58614	2.38016	0.232931	3.46299	2.70311	0.516929	0.977881	1.991	0.78256	1.44786	0.0275156	0.0584551	2.64981	1.54928	0.990528	1.34641	0.3781
1.92	1.92	1.2029	1.08069	0.416538	0.605285	1.78762	0.287322	1.23607	0.493247	0.138605	1.45395	0.935734	1.58825	2.38562	0.227474	3.41175	2.74639	0.508509	0.965583	2.00392	0.748164	1.41348	0.0523779	0.0739114	2.59022	1.54003	1.00736	1.34565	0.368124
1.96	1.96	1.1973	1.09078	0.418386	0.602888	1.7846	0.284458	1.2225	0.491519	0.135384	1.45249	0.952895	1.5916	2.38501	0.222696	3.35797	2.78575	0.502135	0.962768	2.01739	0.713657	1.37746	0.0775752	0.0935335	2.53125	1.52493	1.02287	1.34756	0.35999
2	2	1.19181	1.10035	0.419685	0.599443	1.77854	0.283428	1.20823	0.491734	0.131098	1.44827	0.968941	1.59658	2.37852	0.218411	3.30371	2.82058	0.498321	0.967824	2.03114	0.68082	1.34066	0.101371	0.117089	2.47326	1.50397	1.0359	1.35232	0.353328
2.04	2.04	1.18648	1.10881	0.420611	0.595153	1.77017	0.284369	1.19441	0.49376	0.12604	1.4415	0.982625	1.603	2.36789	0.214096	3.25081	2.84754	0.497622	0.979292	2.04471	0.650618	1.30402	0.122845	0.143452	2.41657	1.47757	1.04639	1.36007	0.348622
2.08	2.08	1.18138	1.11607	0.421333	0.590225	1.76003	0.286862	1.18058	0.497699	0.120382	1.43244	0.993472	1.61068	2.35442	0.209618	3.20038	2.86417	0.500598	0.993995	2.05762	0.624642	1.26892	0.142149	0.17175	2.36156	1.44804	1.05457	1.37069	0.344722
2.12	2.12	1.17649	1.1224	0.422086	0.584916	1.74885	0.291041	1.16672	0.50367	0.114335	1.42148	1.00226	1.61876	2.33973	0.204845	3.15309	2.86844	0.507778	1.00869	2.06968	0.604362	1.23603	0.158597	0.199944	2.30865	1.41666	1.06054	1.3837	0.341192
2.16	2.16	1.17155	1.12751	0.423062	0.579558	1.73736	0.296812	1.15298	0.511467	0.107873	1.40898	1.00807	1.62663	2.32464	0.199683	3.11124	2.861	0.519428	1.01999	2.07944	0.591339	1.20431	0.172157	0.225973	2.25819	1.38346	1.06476	1.399	0.337477
2.2	2.2	1.16623	1.13121	0.42451	0.574357	1.72591	0.303493	1.13963	0.520802	0.100844	1.39528	1.01151	1.63365	2.31061	0.193778	3.07443	2.84226	0.535589	1.02473	2.08661	0.585953	1.17504	0.182383	0.248048	2.21076	1.35099	1.06793	1.41675	0.332892
2.24	2.24	1.1606	1.13358	0.426518	0.569652	1.71489	0.31064	1.12695	0.531433	0.0930379	1.38066	1.01313	1.63862	2.29876	0.187513	3.0418	2.8106	0.556133	1.02026	2.09082	0.588132	1.14681	0.188149	0.26467	2.16711	1.31984	1.07066	1.43463	0.327195
2.28	2.28	1.15445	1.1345	0.429128	0.56559	1.7046	0.317829	1.11511	0.542906	0.0843007	1.36532	1.01319	1.64139	2.28971	0.181515	3.01282	2.76851	0.580489	1.00484	2.09181	0.598468	1.12078	0.189993	0.275134	2.12808	1.29194	1.07294	1.45186	0.320388
2.32	2.32	1.14787	1.13402	0.432356	0.562203	1.69507	0.324643	1.10399	0.554723	0.0743936	1.34942	1.0127	1.64179	2.28293	0.1757	2.9868	2.71776	0.607965	0.977835	2.0898	0.616748	1.09634	0.18796	0.279167	2.09444	1.26748	1.07489	1.46926	0.312917
2.36	2.36	1.14083	1.13207	0.43607	0.559444	1.68639	0.330658	1.09371	0.566378	0.0631806	1.3331	1.01196	1.63987	2.27789	0.170426	2.96375	2.66108	0.637414	0.939666	2.08578	0.639857	1.07081	0.181656	0.277176	2.06673	1.24573	1.07663	1.48543	0.305482
2.4	2.4	1.13311	1.12868	0.440078	0.557258	1.67855	0.335658	1.08475	0.577381	0.0506711	1.31658	1.01147	1.63568	2.27625	0.166387	2.94263	2.60132	0.667302	0.891809	2.08111	0.665056	1.0452	0.171561	0.269989	2.04513	1.22729	1.07794	1.49964	0.298589
2.44	2.44	1.12508	1.12421	0.444062	0.555344	1.67148	0.339537	1.07666	0.587068	0.0370255	1.30005	1.01133	1.62991	2.27472	0.1637	2.92126	2.54123	0.696255	0.836627	2.07758	0.692538	1.01862	0.157938	0.258498	2.02926	1.21232	1.07782	1.51142	0.292857
2.48	2.48	1.11716	1.11826	0.447777	0.553457	1.66503	0.342477	1.06869	0.595289	0.0225512	1.28388	1.01147	1.62293	2.27255	0.162361	2.89938	2.48578	0.723183	0.77697	2.07695	0.719948	0.991925	0.140937	0.243665	2.01848	1.20104	1.07484	1.5206	0.288844
2.52	2.52	1.10947	1.11084	0.450894	0.551389	1.65911	0.344745	1.06056	0.601617	0.00770933	1.26839	1.01182	1.61546	2.27172	0.162773	2.87811	2.43649	0.746511	0.716119	2.08064	0.745208	0.965224	0.121743	0.226375	2.0117	1.1919	1.06848	1.52709	0.286843

## Sheet: ED2b
ED2b
Onset
	Investigate only									Investigate then attack
Animal# Time (sec)	1	2	3	4	5	6	7	8	9	1	2	3	4	5	6	7	8	9
-2.52	-0.0983149	0.092189	0.463331	0.0836179	0.714097	0.357375	0.612987	0.116537	-0.0995179	0.177133	-0.0110801	0.627751	0.589679	-0.0461309	-0.387879	0.229961	0.761918	-0.073097
-2.48	-0.106917	0.088879	0.473303	0.0841889	0.710579	0.361307	0.630131	0.115575	-0.10009	0.173635	-0.0033135	0.636031	0.575269	-0.0512912	-0.388658	0.235367	0.75095	-0.0584796
-2.44	-0.113848	0.0848311	0.484914	0.0852179	0.707079	0.366096	0.647253	0.117765	-0.101625	0.172194	0.00378362	0.647825	0.559436	-0.0575601	-0.389235	0.24567	0.737304	-0.0461251
-2.4	-0.11877	0.080193	0.498059	0.0867558	0.70389	0.370598	0.663752	0.123043	-0.103676	0.172701	0.00958372	0.662729	0.543403	-0.0640687	-0.388971	0.261373	0.722033	-0.0368334
-2.36	-0.121478	0.0751428	0.512395	0.0885858	0.701498	0.375198	0.679005	0.131476	-0.105958	0.175116	0.0136233	0.680158	0.527264	-0.0701051	-0.387181	0.282381	0.705214	-0.0303428
-2.32	-0.121749	0.0698761	0.526882	0.0905717	0.700271	0.379963	0.69221	0.142598	-0.108095	0.179103	0.0154417	0.698964	0.510778	-0.0751388	-0.383723	0.307992	0.687164	-0.0279766
-2.28	-0.119625	0.0645969	0.540949	0.0923125	0.700565	0.384329	0.702374	0.156244	-0.109839	0.183999	0.0147753	0.718143	0.495097	-0.0787794	-0.378398	0.33674	0.668034	-0.0304102
-2.24	-0.115218	0.0594805	0.553732	0.0937802	0.702681	0.388838	0.70851	0.17209	-0.111024	0.189177	0.0116702	0.736571	0.48039	-0.080959	-0.370744	0.366849	0.648128	-0.0366234
-2.2	-0.108572	0.0546896	0.564284	0.094963	0.706807	0.393681	0.709833	0.189703	-0.1116	0.194432	0.00628397	0.753671	0.46818	-0.0818454	-0.360916	0.396468	0.628439	-0.0468456
-2.16	-0.100255	0.050421	0.572233	0.0955516	0.71293	0.399201	0.705907	0.20853	-0.111793	0.19955	-0.00106107	0.767953	0.459746	-0.0817527	-0.348899	0.423616	0.609167	-0.0607353
-2.12	-0.0908083	0.0467539	0.577239	0.0953988	0.720935	0.40619	0.696718	0.22815	-0.111688	0.204398	-0.00979306	0.778642	0.455011	-0.0811571	-0.334541	0.446616	0.591317	-0.0781229
-2.08	-0.0807347	0.0437182	0.578995	0.094537	0.730549	0.415133	0.682829	0.248957	-0.111236	0.208871	-0.0193428	0.784827	0.454384	-0.0804629	-0.318187	0.46441	0.575333	-0.0982127
-2.04	-0.0707203	0.0413694	0.577816	0.0931622	0.741352	0.426233	0.665368	0.270523	-0.110293	0.213197	-0.0290783	0.785912	0.458243	-0.0800293	-0.299974	0.476419	0.560972	-0.11977
-2	-0.0614238	0.0396694	0.573551	0.0910548	0.752929	0.439282	0.64581	0.292289	-0.109092	0.217671	-0.0383235	0.782107	0.466338	-0.0800875	-0.279943	0.482707	0.54892	-0.142148
-1.96	-0.053194	0.0385563	0.566936	0.0882211	0.764793	0.45412	0.625897	0.31329	-0.107731	0.222654	-0.046468	0.773559	0.478741	-0.0807291	-0.259063	0.484072	0.539466	-0.163411
-1.92	-0.0462903	0.0379829	0.558714	0.0847228	0.776508	0.470677	0.607275	0.333644	-0.105809	0.228356	-0.052989	0.761465	0.493293	-0.0819347	-0.237857	0.481849	0.533146	-0.182111
-1.88	-0.0414978	0.0378675	0.549364	0.0809668	0.78765	0.488579	0.591232	0.353334	-0.102958	0.234717	-0.0574797	0.7472	0.508803	-0.0836657	-0.216113	0.478077	0.530004	-0.197703
-1.84	-0.0388425	0.0381313	0.539717	0.0770942	0.797978	0.506731	0.578525	0.370563	-0.0991499	0.241688	-0.0596377	0.732514	0.524597	-0.0857788	-0.194617	0.474574	0.529732	-0.208943
-1.8	-0.0380972	0.0387506	0.530354	0.07311	0.807221	0.524472	0.569313	0.384765	-0.0941667	0.249396	-0.0593229	0.719295	0.53867	-0.0881041	-0.17402	0.473582	0.532346	-0.215952
-1.76	-0.039103	0.0396527	0.521614	0.069347	0.815239	0.541093	0.563099	0.395889	-0.0878607	0.257561	-0.0566781	0.709331	0.549887	-0.0904454	-0.154688	0.476912	0.537613	-0.217679
-1.72	-0.0413346	0.0408201	0.513755	0.0660839	0.821724	0.555543	0.55909	0.404155	-0.0800655	0.265933	-0.051837	0.703603	0.556818	-0.0926417	-0.136957	0.485464	0.544722	-0.214928
-1.68	-0.0442547	0.0422397	0.507009	0.0634189	0.826602	0.567528	0.556226	0.409478	-0.0711044	0.273562	-0.0450551	0.7032	0.558679	-0.0944857	-0.120941	0.499673	0.552865	-0.209334
-1.64	-0.0473122	0.0439033	0.501304	0.0613359	0.829761	0.576086	0.553358	0.412433	-0.0610866	0.280147	-0.0368548	0.708154	0.555183	-0.0958139	-0.107115	0.519124	0.561845	-0.201718
-1.6	-0.0498149	0.0458318	0.496439	0.0599802	0.83114	0.581185	0.54955	0.413978	-0.0500787	0.285387	-0.0276201	0.71827	0.546004	-0.0964003	-0.0957961	0.542642	0.570746	-0.193576
-1.56	-0.0512235	0.0480399	0.492297	0.0593275	0.830884	0.583433	0.544313	0.41506	-0.038428	0.288515	-0.017876	0.732293	0.531971	-0.0960676	-0.0862695	0.56841	0.579264	-0.18664
-1.52	-0.0513645	0.0505254	0.488633	0.0593599	0.828986	0.582872	0.537462	0.416618	-0.026504	0.289345	-0.00810933	0.748741	0.514858	-0.0946904	-0.0786603	0.59442	0.587396	-0.182121
-1.48	-0.0497865	0.053288	0.485283	0.0597803	0.825909	0.580485	0.529074	0.419699	-0.0147343	0.287768	0.00117818	0.76657	0.495352	-0.0921579	-0.0729251	0.61844	0.594664	-0.180491
-1.44	-0.0462823	0.0562871	0.481988	0.0604422	0.822039	0.576828	0.519877	0.423958	-0.00345498	0.283767	0.00954443	0.784265	0.476492	-0.0885082	-0.06937	0.638412	0.601434	-0.181984
-1.4	-0.0413975	0.0594574	0.478504	0.0614418	0.817909	0.572526	0.510129	0.429646	0.00648387	0.277888	0.0165954	0.80106	0.459961	-0.0837861	-0.0677782	0.652651	0.608351	-0.187107
-1.36	-0.0352654	0.062685	0.474528	0.0623203	0.814245	0.569441	0.499635	0.436706	0.0145286	0.270558	0.0220521	0.815142	0.446336	-0.078041	-0.068317	0.660055	0.61556	-0.195114
-1.32	-0.0280975	0.0657346	0.470474	0.0628315	0.811647	0.568194	0.488558	0.443975	0.0203495	0.262612	0.0257613	0.826416	0.43667	-0.0714158	-0.0714177	0.660246	0.6233	-0.204505
-1.28	-0.0202687	0.0683792	0.46577	0.0629988	0.810601	0.569302	0.476651	0.451614	0.0234773	0.254921	0.027685	0.835229	0.431511	-0.0641815	-0.0775059	0.653684	0.631234	-0.21353
-1.24	-0.0123656	0.0704043	0.460255	0.0628114	0.811465	0.573326	0.463582	0.458313	0.0234537	0.248033	0.0278623	0.841798	0.430338	-0.0566461	-0.0865151	0.641555	0.640098	-0.221337
-1.2	-0.00500939	0.0716359	0.454561	0.0618199	0.814325	0.580342	0.449178	0.463431	0.0201447	0.242915	0.026488	0.846816	0.431908	-0.0490178	-0.0980951	0.625602	0.649789	-0.227381
-1.16	0.00150923	0.071926	0.448236	0.0597024	0.819013	0.590027	0.433691	0.466875	0.0137751	0.240125	0.0237496	0.85065	0.434941	-0.0416334	-0.112622	0.60762	0.659798	-0.230491
-1.12	0.0068143	0.0712138	0.441742	0.0571357	0.825203	0.601682	0.417616	0.468368	0.00503377	0.239586	0.0198692	0.85407	0.437607	-0.0347291	-0.129326	0.589389	0.669496	-0.230701
-1.08	0.0107236	0.0696449	0.43531	0.0538498	0.832419	0.614295	0.402027	0.468566	-0.00559113	0.241325	0.0151312	0.857524	0.438333	-0.0286209	-0.147515	0.572377	0.677425	-0.228216
-1.04	0.0129862	0.0673668	0.429071	0.0498332	0.840112	0.626696	0.388589	0.46789	-0.017575	0.245023	0.00963216	0.861744	0.43586	-0.0234526	-0.166062	0.557444	0.684097	-0.223959
-1	0.0134667	0.06465	0.423443	0.0454734	0.847878	0.637863	0.378806	0.467779	-0.0296897	0.250106	0.00360395	0.866824	0.429426	-0.0193023	-0.18384	0.545054	0.688183	-0.219115
-0.96	0.0124338	0.0618185	0.418469	0.0412629	0.855462	0.646849	0.374246	0.467018	-0.0413178	0.25563	-0.00281793	0.872893	0.418596	-0.0162017	-0.200151	0.53511	0.689298	-0.214691
-0.92	0.00987668	0.0591913	0.414508	0.0377097	0.862859	0.65314	0.376056	0.466289	-0.0515559	0.260762	-0.00949391	0.879486	0.403366	-0.0139781	-0.214098	0.527559	0.687532	-0.211005
-0.88	0.00582514	0.0570764	0.411806	0.0351597	0.870274	0.655925	0.384803	0.467106	-0.0598237	0.265281	-0.0162803	0.886595	0.384135	-0.0125797	-0.225372	0.521791	0.683135	-0.208432
-0.84	0.000627377	0.0556706	0.409588	0.0340088	0.87806	0.655417	0.400184	0.468974	-0.0659059	0.268681	-0.0230656	0.894279	0.361663	-0.0116871	-0.233371	0.518105	0.67698	-0.208006
-0.8	-0.00552261	0.0551734	0.407786	0.0345177	0.886683	0.652621	0.421295	0.47225	-0.0696617	0.270583	-0.0297816	0.902173	0.337513	-0.0109698	-0.237991	0.516368	0.670061	-0.209094
-0.76	-0.0121995	0.05562	0.406109	0.0368228	0.896634	0.648222	0.446407	0.47513	-0.0715432	0.271022	-0.0362511	0.909998	0.313084	-0.010154	-0.240398	0.516817	0.664137	-0.211003
-0.72	-0.0193246	0.0569546	0.403997	0.0401845	0.908197	0.64288	0.473404	0.477471	-0.0717087	0.270329	-0.0423247	0.917265	0.289747	-0.00900463	-0.241314	0.52008	0.660836	-0.212914
-0.68	-0.0265985	0.0590499	0.401346	0.0445141	0.92148	0.63742	0.500175	0.479467	-0.0704451	0.268627	-0.0479382	0.923978	0.269534	-0.00745683	-0.242192	0.526223	0.6605	-0.213534
-0.64	-0.0337043	0.061661	0.397606	0.0494313	0.936388	0.632868	0.524684	0.480136	-0.0680463	0.266161	-0.0530352	0.930243	0.253927	-0.00554676	-0.243992	0.535408	0.66329	-0.212257
-0.6	-0.0406245	0.0645074	0.392553	0.0539537	0.952444	0.630308	0.54557	0.479824	-0.0648741	0.263407	-0.0575503	0.935	0.243505	-0.00356199	-0.246976	0.546995	0.668671	-0.208398
-0.56	-0.0467371	0.0672557	0.386517	0.0577371	0.969083	0.629837	0.561982	0.479129	-0.0614182	0.260622	-0.0614419	0.938248	0.238456	-0.00200259	-0.252029	0.560086	0.675891	-0.201285
-0.52	-0.0517406	0.0695851	0.379484	0.0602036	0.985676	0.63147	0.573695	0.478001	-0.058002	0.258071	-0.0647641	0.940117	0.239371	-0.00139642	-0.260088	0.573474	0.683313	-0.191233
-0.48	-0.0556777	0.0711762	0.371888	0.0610477	1.00154	0.635005	0.581257	0.477479	-0.0541311	0.256011	-0.0674857	0.940006	0.245597	-0.00252389	-0.270158	0.585938	0.688498	-0.178614
-0.44	-0.0581769	0.0717302	0.363929	0.0603668	1.01591	0.639959	0.585556	0.477629	-0.0501325	0.25443	-0.0698441	0.938257	0.255554	-0.00605643	-0.281779	0.596206	0.690071	-0.165192
-0.4	-0.059243	0.0710769	0.355649	0.0582597	1.02822	0.645458	0.587637	0.478929	-0.0462371	0.253552	-0.0719376	0.935278	0.268146	-0.0124906	-0.294051	0.603241	0.685975	-0.1524
-0.36	-0.0590216	0.0691192	0.347576	0.0550604	1.03811	0.650574	0.58859	0.481576	-0.0426667	0.253498	-0.0736534	0.931417	0.281598	-0.0220579	-0.305552	0.606511	0.67581	-0.141427
-0.32	-0.0574493	0.0658253	0.340115	0.0510747	1.04515	0.654307	0.589524	0.485571	-0.0398324	0.254406	-0.0751417	0.926977	0.294275	-0.0346109	-0.314675	0.605929	0.658893	-0.134065
-0.28	-0.054995	0.0612775	0.333347	0.0468338	1.04915	0.65596	0.591297	0.490123	-0.0379272	0.256257	-0.0763874	0.922686	0.30454	-0.0496282	-0.320015	0.601775	0.635229	-0.131479
-0.24	-0.0521782	0.0556526	0.32723	0.0428633	1.0501	0.655014	0.594605	0.494545	-0.0371755	0.259277	-0.0776298	0.918985	0.311052	-0.0662149	-0.320634	0.594586	0.60618	-0.134459
-0.2	-0.0490248	0.0491296	0.321791	0.0393334	1.04807	0.651057	0.59991	0.498248	-0.0380031	0.263704	-0.0787857	0.916663	0.31277	-0.0833027	-0.315695	0.585016	0.573835	-0.142514
-0.16	-0.0460118	0.0419265	0.317314	0.0364165	1.0434	0.6443	0.607333	0.500213	-0.0405606	0.26947	-0.0798366	0.915673	0.309346	-0.0996488	-0.304403	0.573772	0.540233	-0.154535
-0.12	-0.0433575	0.0342411	0.313735	0.0343765	1.03659	0.635185	0.616981	0.499867	-0.0443942	0.276536	-0.0808125	0.91592	0.300802	-0.114019	-0.286864	0.561616	0.507281	-0.169552
-0.08	-0.0409543	0.0262812	0.310892	0.0331278	1.02829	0.62417	0.628644	0.49728	-0.0490566	0.284641	-0.0816172	0.917785	0.288053	-0.125488	-0.263397	0.5494	0.476778	-0.185279
-0.04	-0.0387168	0.0183376	0.308778	0.0324669	1.01928	0.61198	0.641908	0.492252	-0.0538738	0.29308	-0.0821815	0.921404	0.272238	-0.133463	-0.234253	0.538155	0.450845	-0.199205
0	-0.0364322	0.0106427	0.307174	0.032609	1.01032	0.59936	0.656272	0.484382	-0.0578565	0.301532	-0.0823073	0.925843	0.254944	-0.137711	-0.200236	0.528732	0.430894	-0.20988
0.04	-0.0336056	0.00351308	0.306069	0.0334423	1.00221	0.586976	0.67129	0.474669	-0.0601364	0.310108	-0.0817611	0.930687	0.237646	-0.138425	-0.162035	0.52212	0.418007	-0.215682
0.08	-0.0297268	-0.00275038	0.305445	0.0350515	0.995615	0.575687	0.68622	0.463315	-0.059748	0.318091	-0.0803192	0.936455	0.222467	-0.136104	-0.121385	0.519305	0.411889	-0.215895
0.12	-0.0244499	-0.00780716	0.305353	0.0373659	0.991003	0.566141	0.700439	0.45112	-0.0558181	0.325367	-0.0775725	0.942719	0.21109	-0.131448	-0.079574	0.521189	0.412453	-0.209657
0.16	-0.0173923	-0.0114245	0.306082	0.0409485	0.9886	0.558351	0.713685	0.439337	-0.0477218	0.332121	-0.0732389	0.94904	0.204034	-0.125218	-0.0372097	0.528608	0.418753	-0.196974
0.2	-0.00838023	-0.0134238	0.307535	0.04604	0.988356	0.552205	0.725737	0.428869	-0.0352606	0.338548	-0.067039	0.955238	0.202443	-0.118084	0.00436512	0.542316	0.429144	-0.179178
0.24	0.00276143	-0.0137458	0.310046	0.0524178	0.989897	0.547949	0.736594	0.420243	-0.0182492	0.345294	-0.0587498	0.961463	0.205857	-0.110482	0.0448447	0.56291	0.44305	-0.157804
0.28	0.016047	-0.0124991	0.314119	0.060085	0.992764	0.545497	0.746712	0.414332	0.00315664	0.352894	-0.0481704	0.96764	0.214604	-0.102657	0.0829781	0.590797	0.458584	-0.134826
0.32	0.0309247	-0.00988169	0.320047	0.0691795	0.99626	0.544139	0.756642	0.411272	0.0281768	0.361314	-0.0351682	0.973808	0.229248	-0.0945859	0.11813	0.626069	0.474302	-0.112017
0.36	0.0471143	-0.00625598	0.328354	0.0796424	0.999537	0.543486	0.766982	0.411427	0.0558734	0.37066	-0.0197292	0.979705	0.249175	-0.086117	0.150284	0.668412	0.488772	-0.0910161
0.4	0.0641225	-0.00204351	0.339361	0.0912384	1.00181	0.543179	0.778605	0.414571	0.0849045	0.381014	-0.00198096	0.985182	0.273133	-0.0770962	0.179179	0.717002	0.50061	-0.0744356
0.44	0.0809129	0.00229771	0.35312	0.103613	1.0023	0.543347	0.791922	0.42069	0.113797	0.391605	0.0177594	0.990384	0.299484	-0.067364	0.20535	0.770635	0.509893	-0.0630947
0.48	0.096751	0.00635562	0.37009	0.11634	1.00055	0.543232	0.807147	0.42942	0.141496	0.402235	0.039386	0.995246	0.328203	-0.0569745	0.227739	0.827587	0.515883	-0.0571765
0.52	0.111076	0.00982955	0.390405	0.129244	0.996177	0.542772	0.824149	0.440424	0.166434	0.412295	0.0622021	0.999352	0.358395	-0.0461109	0.246788	0.885638	0.518262	-0.0565446
0.56	0.123353	0.0125496	0.413209	0.142044	0.988984	0.542636	0.842293	0.453545	0.187478	0.420568	0.0857694	1.00252	0.38915	-0.0351721	0.263962	0.942373	0.5184	-0.0604499
0.6	0.133246	0.0144864	0.438335	0.154709	0.979151	0.543435	0.860741	0.46779	0.204208	0.426737	0.109547	1.00483	0.417662	-0.0246934	0.279201	0.995595	0.517102	-0.0673148
0.64	0.140443	0.0157622	0.465282	0.16693	0.966999	0.544552	0.878267	0.483411	0.215412	0.430524	0.132996	1.00606	0.442437	-0.0152071	0.293412	1.04328	0.515766	-0.0755493
0.68	0.144967	0.0166313	0.493378	0.178276	0.953068	0.545522	0.893461	0.500344	0.221026	0.431648	0.155666	1.00607	0.46442	-0.00717405	0.307157	1.08371	0.515586	-0.0839115
0.72	0.147102	0.0173853	0.521876	0.188718	0.938059	0.548164	0.905082	0.517401	0.221792	0.43072	0.177099	1.00497	0.482688	-0.000954375	0.320222	1.11569	0.517472	-0.0898026
0.76	0.147508	0.0183715	0.549263	0.198318	0.922782	0.552333	0.911962	0.534248	0.217818	0.428376	0.197085	1.0029	0.497355	0.00337275	0.332912	1.13873	0.522337	-0.0925027
0.8	0.146455	0.0198388	0.57505	0.207057	0.908165	0.55321	0.913608	0.550879	0.210161	0.425443	0.215407	0.999647	0.507704	0.00596184	0.344622	1.15287	0.53096	-0.0912483
0.84	0.144057	0.0219674	0.598596	0.214422	0.89509	0.560608	0.910101	0.566518	0.200299	0.422872	0.231842	0.995234	0.514156	0.00723504	0.354422	1.15908	0.543021	-0.0847977
0.88	0.140943	0.0248194	0.618927	0.220355	0.884402	0.573418	0.902102	0.58083	0.189277	0.421641	0.246118	0.990392	0.519355	0.00772824	0.36149	1.15874	0.558013	-0.0749368
0.92	0.137295	0.0283149	0.635693	0.225081	0.876757	0.582198	0.890862	0.592948	0.178432	0.422708	0.257885	0.985397	0.523948	0.00805687	0.364928	1.15364	0.57554	-0.0624858
0.96	0.133342	0.032246	0.64877	0.228392	0.872685	0.591317	0.878163	0.603298	0.169259	0.426322	0.26668	0.979774	0.529452	0.00882258	0.363668	1.14574	0.594591	-0.047594
1	0.128703	0.0362824	0.65803	0.230459	0.87239	0.600068	0.865986	0.611862	0.162706	0.432954	0.272024	0.974191	0.535671	0.0105157	0.357072	1.13669	0.614183	-0.0321324
1.04	0.123397	0.0400558	0.664201	0.231385	0.875756	0.607235	0.856218	0.618138	0.159292	0.442722	0.27356	0.968566	0.543144	0.013448	0.34516	1.12789	0.63402	-0.0172659
1.08	0.117761	0.0430836	0.667792	0.231438	0.882438	0.612963	0.850416	0.6226	0.159197	0.454871	0.271126	0.963886	0.553672	0.0176434	0.327957	1.12048	0.65301	-0.00425303
1.12	0.111402	0.0449532	0.669791	0.230948	0.89171	0.616901	0.849668	0.625155	0.161946	0.468557	0.264734	0.959317	0.566736	0.0228548	0.306264	1.11527	0.670685	0.00617691
1.16	0.104366	0.0453561	0.671131	0.23048	0.902602	0.618547	0.854462	0.627032	0.166815	0.483271	0.254863	0.954248	0.580667	0.0286209	0.281126	1.11234	0.686862	0.0139587
1.2	0.0966567	0.044047	0.672801	0.230307	0.913932	0.617769	0.864668	0.628351	0.172614	0.497851	0.242366	0.949893	0.594397	0.034283	0.254344	1.11183	0.700872	0.0190118
1.24	0.0885792	0.0409019	0.675727	0.230577	0.924489	0.614679	0.879734	0.629116	0.178056	0.511499	0.228346	0.945355	0.607561	0.0391337	0.228086	1.11329	0.712038	0.0212794
1.28	0.0801568	0.0359753	0.680131	0.231665	0.933124	0.609679	0.898549	0.630623	0.182144	0.523554	0.214222	0.941057	0.618314	0.0424759	0.204511	1.11615	0.719771	0.0220982
1.32	0.0712595	0.029508	0.686773	0.233245	0.938696	0.603216	0.919587	0.632698	0.18377	0.533551	0.201393	0.937032	0.625691	0.04384	0.184857	1.11969	0.72397	0.0238681
1.36	0.0621785	0.0218241	0.695917	0.235564	0.940514	0.595685	0.941686	0.635011	0.181938	0.541053	0.191186	0.933434	0.627768	0.0428487	0.170079	1.12307	0.72428	0.0274367
1.4	0.0531826	0.0133921	0.706943	0.23838	0.938191	0.587965	0.963322	0.637817	0.17663	0.546036	0.184703	0.930865	0.624435	0.039573	0.161662	1.1256	0.721127	0.0341399
1.44	0.044615	0.00471298	0.719351	0.240991	0.931678	0.580505	0.983311	0.640657	0.16817	0.548549	0.182602	0.929819	0.616447	0.0343756	0.158704	1.12696	0.714782	0.0445526
1.48	0.0365542	-0.00373705	0.733019	0.243134	0.921283	0.573399	1.00051	0.642893	0.157182	0.549251	0.184951	0.930415	0.603667	0.0277696	0.160623	1.12699	0.70596	0.0585159
1.52	0.0292261	-0.0114495	0.746667	0.244318	0.907646	0.567297	1.01395	0.643709	0.144779	0.547922	0.191495	0.933726	0.586765	0.0205019	0.166583	1.12586	0.695895	0.0776478
1.56	0.0230014	-0.0180492	0.759722	0.244402	0.891618	0.562646	1.02287	0.642065	0.13205	0.544866	0.201488	0.940321	0.567319	0.0133176	0.17512	1.12442	0.68518	0.101547
1.6	0.0182627	-0.0232833	0.771675	0.243002	0.874172	0.559564	1.02689	0.637859	0.120334	0.540885	0.213866	0.950512	0.547626	0.00681121	0.184868	1.12368	0.675607	0.12932
1.64	0.0151036	-0.0270468	0.782226	0.240103	0.85626	0.558117	1.02583	0.631369	0.110656	0.536418	0.227482	0.96444	0.529066	0.00137933	0.193811	1.12465	0.667689	0.160464
1.68	0.0136038	-0.0293401	0.790809	0.235662	0.838802	0.558521	1.02016	0.621894	0.103276	0.531894	0.241302	0.982179	0.513088	-0.00281946	0.199265	1.12844	0.661828	0.193084
1.72	0.0139007	-0.0303581	0.797092	0.229203	0.822512	0.560665	1.01036	0.609722	0.0986715	0.527579	0.25448	1.00311	0.500904	-0.0058056	0.201269	1.13579	0.658785	0.225249
1.76	0.0159548	-0.0303211	0.802037	0.221517	0.807916	0.564747	0.997632	0.595757	0.0964462	0.52384	0.266499	1.02657	0.493474	-0.00777212	0.200144	1.147	0.658832	0.257342
1.8	0.0193536	-0.0295391	0.805861	0.212759	0.795283	0.570122	0.983374	0.5809	0.0958879	0.521483	0.27717	1.05256	0.491323	-0.00905316	0.1945	1.16116	0.66147	0.286296
1.84	0.0239955	-0.0283282	0.809307	0.203258	0.784603	0.576555	0.969417	0.566353	0.0963089	0.520366	0.286635	1.08023	0.493723	-0.00974567	0.185002	1.17726	0.665814	0.310868
1.88	0.0294006	-0.0269764	0.8122	0.193443	0.775744	0.584044	0.957833	0.552504	0.0965495	0.520178	0.295158	1.10803	0.499428	-0.00980121	0.172438	1.19408	0.671418	0.330433
1.92	0.0351072	-0.0257522	0.814756	0.183759	0.768358	0.591583	0.950459	0.540307	0.0960699	0.52133	0.303059	1.13406	0.507435	-0.0089509	0.157908	1.20929	0.677996	0.343479
1.96	0.040908	-0.0248083	0.817542	0.174564	0.762065	0.599034	0.948844	0.530329	0.0940593	0.523242	0.310611	1.15892	0.516008	-0.00670888	0.141505	1.22071	0.684541	0.349292
2	0.0460026	-0.0242382	0.820366	0.166207	0.75646	0.605879	0.954041	0.522348	0.0902934	0.525534	0.317981	1.18218	0.523269	-0.00245272	0.125407	1.22736	0.690001	0.347149
2.04	0.0498322	-0.0240641	0.823277	0.158769	0.751255	0.611775	0.966195	0.517876	0.0851915	0.527361	0.325031	1.20285	0.52804	0.00447711	0.11118	1.22808	0.693914	0.336996
2.08	0.0521824	-0.0243058	0.825651	0.15243	0.746297	0.616772	0.984584	0.516631	0.0788166	0.528181	0.331507	1.22117	0.528945	0.0145293	0.0984031	1.22286	0.695367	0.319012
2.12	0.0529913	-0.0249248	0.8272	0.147259	0.741515	0.620782	1.00773	0.518117	0.0717843	0.527722	0.33691	1.23766	0.525866	0.0278719	0.0884455	1.2127	0.69425	0.29477
2.16	0.0520368	-0.0258472	0.827964	0.142483	0.737012	0.624221	1.03359	0.522007	0.0653373	0.525133	0.340678	1.25248	0.518407	0.0443838	0.0817757	1.19887	0.690355	0.265775
2.2	0.0494172	-0.0270605	0.827831	0.137951	0.733021	0.627317	1.05978	0.527603	0.060219	0.519899	0.342126	1.26684	0.507195	0.0633717	0.0792842	1.18332	0.68342	0.23376
2.24	0.0455124	-0.028531	0.826764	0.133787	0.729726	0.630317	1.08395	0.535106	0.0567805	0.511837	0.340541	1.27843	0.492903	0.0840861	0.0813243	1.16811	0.673947	0.201426
2.28	0.0407485	-0.0302391	0.824226	0.129649	0.727287	0.633497	1.10439	0.543351	0.0555168	0.50081	0.335497	1.28767	0.476693	0.105307	0.0875156	1.15529	0.662172	0.170529
2.32	0.035703	-0.0321506	0.820446	0.125621	0.725771	0.637286	1.11978	0.551011	0.0563831	0.487121	0.326724	1.29599	0.460027	0.125822	0.0973761	1.14671	0.648094	0.142704
2.36	0.0309243	-0.0342489	0.816207	0.121494	0.725226	0.641795	1.12942	0.557358	0.0590043	0.471043	0.314403	1.30105	0.443683	0.144656	0.110895	1.14401	0.632249	0.119587
2.4	0.0268706	-0.0364932	0.81182	0.117243	0.72558	0.646685	1.13336	0.561635	0.0630314	0.453394	0.298895	1.30321	0.429005	0.160947	0.128018	1.14827	0.615322	0.101459
2.44	0.0240628	-0.0387824	0.807511	0.113497	0.726749	0.65183	1.13197	0.562825	0.0676249	0.434975	0.280995	1.30207	0.416705	0.174175	0.147161	1.15967	0.59739	0.0871726
2.48	0.0227448	-0.0410002	0.803223	0.110567	0.72857	0.657461	1.12592	0.560901	0.071672	0.416201	0.261859	1.29786	0.406831	0.184111	0.168107	1.17775	0.578721	0.0760226
2.52	0.0230331	-0.0430026	0.799334	0.108436	0.730902	0.663572	1.11601	0.555897	0.0751033	0.398242	0.242553	1.29101	0.399499	0.190821	0.18918	1.20108	0.559677	0.0672528
Offset
	Investigate only									Investigate then attack
Animal# Time (sec)	1	2	3	4	5	6	7	8	9	1	2	3	4	5	6	7	8	9
-2.48	-0.0518515	0.157566	0.771257	0.267047	0.676858	0.304261	0.696291	0.301233	0.0615512	0.135092	0.173715	1.1342	0.575897	-0.060339	-0.2795	0.791076	0.642698	-0.114285
-2.44	-0.0444601	0.155797	0.76708	0.270272	0.677718	0.298469	0.68794	0.32158	0.0564151	0.137843	0.158563	1.1492	0.561666	-0.0624456	-0.273228	0.796158	0.640568	-0.115349
-2.4	-0.037477	0.154266	0.763672	0.274181	0.678653	0.293353	0.6772	0.346639	0.0488862	0.139206	0.141727	1.16109	0.544974	-0.0653388	-0.266699	0.792673	0.635921	-0.119172
-2.36	-0.0312971	0.152899	0.761114	0.278473	0.679243	0.288814	0.664288	0.375364	0.0391779	0.13929	0.12453	1.16958	0.526049	-0.0689833	-0.259737	0.780148	0.629771	-0.125596
-2.32	-0.0261336	0.151643	0.75979	0.282927	0.679152	0.284875	0.649542	0.407119	0.0283754	0.137793	0.108295	1.17474	0.505918	-0.0733333	-0.251866	0.759296	0.623382	-0.133877
-2.28	-0.0222761	0.150467	0.760017	0.28707	0.678138	0.281347	0.6335	0.43988	0.0170526	0.134879	0.0941247	1.17686	0.485345	-0.0782842	-0.242989	0.731712	0.618145	-0.144493
-2.24	-0.019902	0.149316	0.761449	0.290196	0.676085	0.278083	0.616934	0.471481	0.00492703	0.130907	0.0829101	1.17674	0.465246	-0.0836565	-0.233644	0.699826	0.614743	-0.15636
-2.2	-0.0188805	0.148196	0.763858	0.291981	0.673024	0.275025	0.600718	0.500841	-0.00717565	0.126303	0.0752062	1.17547	0.446367	-0.0892884	-0.223509	0.666517	0.614025	-0.166513
-2.16	-0.0193249	0.147137	0.766973	0.292488	0.669107	0.272104	0.585742	0.526216	-0.0185525	0.121397	0.0711411	1.17362	0.43011	-0.0948561	-0.2126	0.63482	0.61651	-0.174462
-2.12	-0.0210672	0.146184	0.770369	0.291505	0.664593	0.269542	0.573005	0.547048	-0.0289999	0.116633	0.0704984	1.17214	0.417406	-0.100049	-0.201437	0.60751	0.621143	-0.178475
-2.08	-0.0237489	0.145432	0.773672	0.289202	0.659856	0.267274	0.563239	0.563317	-0.0382802	0.112509	0.0726983	1.17184	0.408146	-0.104494	-0.190389	0.58667	0.628002	-0.177226
-2.04	-0.0272167	0.144989	0.776602	0.285419	0.65524	0.265568	0.556953	0.575025	-0.0459404	0.109326	0.0768865	1.17387	0.402877	-0.107775	-0.180017	0.573742	0.635779	-0.170504
-2	-0.0312451	0.14499	0.778145	0.280096	0.65107	0.264736	0.554387	0.583439	-0.0512402	0.107282	0.0820433	1.17875	0.401399	-0.109416	-0.170924	0.569054	0.643613	-0.15773
-1.96	-0.0357288	0.14553	0.778337	0.273731	0.647516	0.264173	0.555477	0.589405	-0.0537609	0.106799	0.0871027	1.18572	0.402918	-0.108922	-0.163303	0.57223	0.651786	-0.139666
-1.92	-0.0402657	0.146682	0.777683	0.266262	0.644665	0.264212	0.559924	0.593887	-0.0538459	0.107742	0.0910782	1.19493	0.406574	-0.105902	-0.157068	0.581826	0.658752	-0.116967
-1.88	-0.04464	0.148494	0.775868	0.257744	0.642512	0.264932	0.567165	0.598579	-0.0514273	0.109886	0.0931598	1.2069	0.411587	-0.100008	-0.152882	0.596003	0.663914	-0.0908099
-1.84	-0.0488888	0.150944	0.773221	0.248588	0.640855	0.265503	0.576652	0.604081	-0.0464628	0.113292	0.0927695	1.2212	0.417029	-0.091049	-0.150428	0.61268	0.667488	-0.0628878
-1.8	-0.0528246	0.153998	0.76974	0.238963	0.639484	0.265858	0.587651	0.611311	-0.0394604	0.117656	0.0896599	1.23598	0.42194	-0.079024	-0.149734	0.62959	0.670067	-0.0352243
-1.76	-0.0564758	0.157571	0.76628	0.229011	0.638096	0.265675	0.599689	0.619609	-0.031234	0.122403	0.0839419	1.25032	0.425666	-0.0641693	-0.150701	0.644654	0.671058	-0.00915939
-1.72	-0.0594706	0.161574	0.763363	0.219091	0.636396	0.265153	0.612508	0.629723	-0.0223329	0.127334	0.0760229	1.26441	0.428013	-0.0469668	-0.152496	0.656353	0.670396	0.0137997
-1.68	-0.0617422	0.165892	0.760768	0.20932	0.634094	0.264067	0.625489	0.639836	-0.013682	0.132499	0.0665306	1.27701	0.428582	-0.0281041	-0.156004	0.663419	0.668607	0.0325124
-1.64	-0.0633523	0.170368	0.758972	0.200236	0.630951	0.262227	0.638026	0.648819	-0.00593535	0.137447	0.0562956	1.28735	0.427616	-0.00836502	-0.160595	0.665243	0.666043	0.0457433
-1.6	-0.0640914	0.174802	0.758406	0.192175	0.626845	0.260018	0.65004	0.657372	0.000289301	0.142117	0.0462321	1.29516	0.425414	0.0112092	-0.165934	0.662151	0.663031	0.0537358
-1.56	-0.0637983	0.178985	0.758812	0.185312	0.621671	0.257489	0.661236	0.66341	0.00463786	0.146405	0.037278	1.29951	0.422612	0.0297631	-0.171811	0.654928	0.659709	0.0559628
-1.52	-0.06238	0.182656	0.760029	0.179762	0.615366	0.254877	0.671472	0.667016	0.00684122	0.150366	0.0299448	1.29991	0.419439	0.0464369	-0.177893	0.644713	0.656406	0.0525711
-1.48	-0.059898	0.18558	0.762153	0.175678	0.608019	0.252146	0.680726	0.667175	0.00661526	0.15402	0.024806	1.29702	0.416097	0.0604178	-0.183814	0.633276	0.653205	0.0443818
-1.44	-0.0564871	0.187499	0.764596	0.173165	0.59968	0.249433	0.689089	0.663336	0.00440402	0.157246	0.0221874	1.29084	0.412875	0.0711085	-0.189385	0.622557	0.649735	0.0317598
-1.4	-0.0520795	0.188242	0.767132	0.172195	0.590552	0.246792	0.696767	0.656013	0.000698492	0.160097	0.0221959	1.28178	0.410197	0.0780373	-0.194178	0.614075	0.646101	0.0160443
-1.36	-0.046937	0.187696	0.769301	0.172494	0.580792	0.243959	0.703771	0.644576	-0.00391348	0.162506	0.0247102	1.27028	0.40845	0.0810892	-0.19783	0.609553	0.642662	-0.00197357
-1.32	-0.0415254	0.185798	0.770468	0.174	0.570656	0.240681	0.71015	0.629739	-0.00891049	0.164415	0.0294248	1.25697	0.407473	0.0803045	-0.200605	0.60984	0.639151	-0.0211991
-1.28	-0.0360617	0.182639	0.770549	0.176333	0.560451	0.236908	0.715878	0.612495	-0.0137192	0.165772	0.0360802	1.24325	0.407796	0.0759524	-0.202483	0.615212	0.635775	-0.0404094
-1.24	-0.0309567	0.178322	0.769463	0.179288	0.550533	0.232678	0.720901	0.59326	-0.017557	0.166736	0.0441177	1.22984	0.409714	0.0686977	-0.203729	0.625264	0.632269	-0.0585544
-1.2	-0.0266702	0.173061	0.76721	0.182892	0.541365	0.228127	0.725051	0.572442	-0.0200856	0.167611	0.053066	1.21746	0.413112	0.0591134	-0.204815	0.638855	0.629107	-0.0743933
-1.16	-0.023396	0.167092	0.763358	0.187003	0.533373	0.22316	0.72799	0.55073	-0.0209476	0.168672	0.0621948	1.20787	0.417721	0.0479381	-0.205881	0.654415	0.626094	-0.0872557
-1.12	-0.0213929	0.160674	0.758238	0.191654	0.526985	0.218303	0.729443	0.528774	-0.0198693	0.169948	0.0709606	1.20145	0.423531	0.0358588	-0.207255	0.670209	0.622726	-0.0966618
-1.08	-0.0208113	0.154055	0.752298	0.19664	0.522511	0.214101	0.729256	0.507721	-0.0171623	0.17187	0.0788405	1.19793	0.429883	0.0234657	-0.209772	0.684537	0.618973	-0.102981
-1.04	-0.0214781	0.147445	0.745931	0.201705	0.520177	0.210682	0.727304	0.487981	-0.0129089	0.174845	0.0853598	1.1988	0.436186	0.0112508	-0.212851	0.696143	0.614322	-0.106533
-1	-0.02338	0.141069	0.739529	0.206774	0.519946	0.208513	0.723681	0.470312	-0.00748285	0.17874	0.0902457	1.20387	0.441902	-0.000520572	-0.216037	0.704349	0.608137	-0.107582
-0.96	-0.0261384	0.135116	0.733177	0.212054	0.52166	0.207693	0.718715	0.454889	-0.00153714	0.183572	0.0933893	1.21244	0.446734	-0.0116944	-0.219522	0.709305	0.600075	-0.106969
-0.92	-0.0293593	0.129664	0.727431	0.217341	0.525012	0.208483	0.712928	0.442307	0.00478181	0.189508	0.0948628	1.22453	0.450562	-0.0222193	-0.222288	0.711838	0.590307	-0.105285
-0.88	-0.032858	0.124807	0.722684	0.222492	0.529635	0.210467	0.706795	0.433163	0.0113055	0.196126	0.0948308	1.23907	0.453534	-0.0320377	-0.222957	0.713252	0.578536	-0.104
-0.84	-0.0361807	0.120591	0.719346	0.2274	0.535101	0.21311	0.700958	0.427198	0.0179023	0.203298	0.0937728	1.2555	0.455969	-0.0410464	-0.220631	0.715295	0.564485	-0.103576
-0.8	-0.0387845	0.117043	0.717319	0.232015	0.541	0.216244	0.696255	0.424796	0.0245002	0.21059	0.0923131	1.27319	0.458586	-0.0490808	-0.214989	0.719515	0.548217	-0.103764
-0.76	-0.0406284	0.114189	0.717071	0.236294	0.547055	0.219381	0.69321	0.425704	0.0311153	0.217743	0.0909395	1.29008	0.462738	-0.0557228	-0.204846	0.727569	0.530426	-0.10451
-0.72	-0.0415053	0.112006	0.71878	0.240241	0.553172	0.221685	0.692232	0.429033	0.0377492	0.224842	0.0903321	1.30532	0.469344	-0.0604302	-0.189676	0.740463	0.512725	-0.105286
-0.68	-0.0413089	0.110468	0.722474	0.244014	0.559355	0.222625	0.693404	0.434209	0.0447449	0.231491	0.091326	1.3187	0.478301	-0.0625544	-0.169249	0.758605	0.49486	-0.106349
-0.64	-0.0402618	0.109556	0.727973	0.247578	0.565654	0.222213	0.69657	0.440521	0.0524101	0.238041	0.0943896	1.32888	0.490453	-0.0614086	-0.144365	0.781753	0.477537	-0.107544
-0.6	-0.0383782	0.109251	0.73489	0.251217	0.57225	0.220193	0.701156	0.447054	0.0605554	0.244508	0.0998892	1.33475	0.506221	-0.0564631	-0.115572	0.809031	0.461582	-0.107762
-0.56	-0.0358096	0.109496	0.743218	0.254803	0.57924	0.216895	0.706548	0.452804	0.0694606	0.250828	0.107764	1.33604	0.525749	-0.0473659	-0.0837795	0.839087	0.447244	-0.107956
-0.52	-0.0329626	0.110235	0.752381	0.258368	0.586745	0.212818	0.711834	0.455923	0.079235	0.257352	0.117897	1.33238	0.547904	-0.0340742	-0.0506939	0.870207	0.4352	-0.107969
-0.48	-0.0299909	0.111361	0.762206	0.262196	0.594752	0.208374	0.716104	0.456007	0.0897154	0.264118	0.129837	1.32362	0.57133	-0.0169738	-0.0182811	0.900737	0.42512	-0.107339
-0.44	-0.0270798	0.112795	0.771711	0.266049	0.603212	0.204068	0.718707	0.452367	0.100431	0.271338	0.14284	1.31066	0.595584	0.00347035	0.0117451	0.929065	0.417329	-0.106827
-0.4	-0.0241432	0.114422	0.780511	0.269966	0.611796	0.200628	0.719148	0.444418	0.111472	0.278792	0.156075	1.29445	0.61972	0.0263071	0.0387836	0.953911	0.412136	-0.106868
-0.36	-0.0210617	0.116108	0.788838	0.273636	0.620352	0.199045	0.717271	0.432415	0.122647	0.28645	0.16859	1.27554	0.642331	0.0501988	0.0619894	0.974436	0.409056	-0.107542
-0.32	-0.0176359	0.117758	0.796213	0.276982	0.628681	0.199669	0.713246	0.416965	0.133479	0.293967	0.179544	1.25509	0.662924	0.0742212	0.0805639	0.989985	0.407817	-0.108344
-0.28	-0.0134227	0.119246	0.802936	0.280081	0.636623	0.202857	0.707683	0.39965	0.143573	0.301112	0.188044	1.23459	0.679274	0.0975138	0.094692	1.00108	0.408278	-0.108876
-0.24	-0.00838086	0.120507	0.809432	0.282777	0.644266	0.209255	0.701511	0.38219	0.152713	0.307909	0.193512	1.21549	0.6907	0.119297	0.104813	1.00844	0.410083	-0.109688
-0.2	-0.00227819	0.121557	0.816112	0.285058	0.651607	0.219804	0.695771	0.367049	0.161067	0.3141	0.195742	1.19898	0.698791	0.139121	0.111634	1.0129	0.412908	-0.110034
-0.16	0.00529736	0.122444	0.823777	0.286892	0.659035	0.233405	0.691783	0.356205	0.168632	0.319502	0.194638	1.18574	0.702102	0.156821	0.115874	1.01606	0.416144	-0.110117
-0.12	0.0145343	0.12325	0.833071	0.288698	0.666981	0.249478	0.690745	0.352686	0.175182	0.323863	0.190558	1.1764	0.702085	0.172485	0.119019	1.0197	0.419655	-0.11016
-0.08	0.0252344	0.124101	0.844595	0.290625	0.675955	0.26928	0.693739	0.357827	0.181251	0.327494	0.184214	1.17144	0.697772	0.186323	0.121927	1.02528	0.423304	-0.110192
-0.04	0.0367894	0.125135	0.858818	0.292681	0.686463	0.292074	0.701666	0.373189	0.187314	0.330015	0.17663	1.17045	0.689873	0.198466	0.125289	1.03432	0.427399	-0.111348
0	0.0492155	0.126459	0.87571	0.294825	0.698849	0.312891	0.714946	0.399226	0.193402	0.331464	0.169062	1.17321	0.680828	0.209158	0.130066	1.04767	0.432197	-0.113648
0.04	0.062084	0.128165	0.894964	0.297041	0.713222	0.340088	0.733642	0.435223	0.199812	0.331923	0.162748	1.17925	0.671332	0.218555	0.137062	1.06563	0.437955	-0.118183
0.08	0.0748743	0.130254	0.916458	0.299118	0.729425	0.37233	0.757449	0.480464	0.206868	0.331394	0.158988	1.18828	0.661142	0.226685	0.146579	1.08788	0.445612	-0.126468
0.12	0.0868162	0.132619	0.939515	0.300579	0.746992	0.40025	0.785638	0.532487	0.21489	0.330544	0.158836	1.19958	0.651384	0.233464	0.158411	1.11322	0.45649	-0.136724
0.16	0.0973883	0.135113	0.963512	0.300927	0.765169	0.427115	0.817157	0.588407	0.223585	0.329419	0.162962	1.21171	0.643341	0.238753	0.172448	1.14023	0.471226	-0.148572
0.2	0.106176	0.137492	0.986724	0.299785	0.783004	0.451911	0.850975	0.645453	0.232628	0.328474	0.171697	1.22445	0.636862	0.242328	0.188125	1.16736	0.490228	-0.161599
0.24	0.112742	0.139435	1.00813	0.296722	0.799417	0.47388	0.886006	0.700448	0.241846	0.328947	0.184974	1.23735	0.632146	0.243944	0.20483	1.19317	0.514057	-0.174146
0.28	0.116596	0.140651	1.0271	0.291462	0.81338	0.492438	0.921063	0.750447	0.250398	0.331147	0.202293	1.25022	0.62895	0.243446	0.221567	1.2164	0.541793	-0.183848
0.32	0.117697	0.140848	1.04242	0.284131	0.824038	0.507291	0.955321	0.793959	0.257413	0.335774	0.222836	1.26265	0.627359	0.240804	0.237652	1.23646	0.572603	-0.187821
0.36	0.116108	0.139823	1.0533	0.274888	0.830819	0.518209	0.988026	0.829105	0.262432	0.343008	0.245577	1.27331	0.626864	0.236193	0.252458	1.25332	0.605388	-0.184026
0.4	0.111779	0.137426	1.05933	0.264047	0.833477	0.525226	1.01848	0.854784	0.264879	0.353156	0.269291	1.28237	0.625732	0.230025	0.264703	1.26707	0.638668	-0.170389
0.44	0.105075	0.133653	1.06057	0.25188	0.832142	0.528806	1.04612	0.871156	0.264516	0.366276	0.292745	1.28934	0.623149	0.223004	0.273886	1.27816	0.671706	-0.145938
0.48	0.0963036	0.128624	1.05706	0.23885	0.827272	0.529119	1.07038	0.878791	0.260896	0.381829	0.314721	1.29345	0.617637	0.216038	0.279522	1.28727	0.702662	-0.108865
0.52	0.0862448	0.12257	1.04947	0.225495	0.819571	0.527311	1.09083	0.878342	0.254043	0.399074	0.334005	1.29468	0.608981	0.210157	0.281489	1.29528	0.730977	-0.0597227
0.56	0.0755397	0.115822	1.03851	0.212286	0.809857	0.524134	1.10709	0.871986	0.244568	0.417102	0.349471	1.29226	0.596662	0.206356	0.279091	1.30288	0.756857	-0.00219703
0.6	0.0646648	0.108771	1.02504	0.199279	0.799061	0.519893	1.11895	0.86014	0.232784	0.434735	0.360241	1.28626	0.579386	0.2055	0.272878	1.31057	0.779391	0.0616077
0.64	0.0543021	0.101907	1.01048	0.186688	0.788057	0.515007	1.12639	0.844154	0.219392	0.451043	0.365593	1.27672	0.557322	0.208138	0.263465	1.31899	0.798914	0.128813
0.68	0.0450743	0.0955783	0.99575	0.174926	0.777517	0.510227	1.12955	0.826636	0.204733	0.465264	0.365109	1.26413	0.532304	0.214411	0.250678	1.32852	0.814401	0.19628
0.72	0.0374877	0.0901116	0.981674	0.164041	0.768011	0.506046	1.12895	0.808555	0.189925	0.476573	0.358796	1.25004	0.505417	0.224015	0.235534	1.3394	0.825943	0.26044
0.76	0.0314249	0.0857586	0.969217	0.154069	0.759891	0.502614	1.12494	0.79101	0.175255	0.484408	0.346985	1.23575	0.476864	0.236261	0.218565	1.35153	0.833048	0.318175
0.8	0.0269828	0.0825596	0.958794	0.145107	0.75335	0.499876	1.11798	0.774402	0.160674	0.488917	0.330286	1.22223	0.448081	0.250197	0.19998	1.36469	0.834828	0.367402
0.84	0.0242038	0.0804814	0.950921	0.137457	0.748417	0.498023	1.10843	0.759011	0.147115	0.490726	0.309778	1.2105	0.420374	0.264712	0.182293	1.37861	0.831112	0.406543
0.88	0.0227615	0.0793645	0.945482	0.131199	0.745	0.497652	1.09648	0.744359	0.135157	0.490287	0.286763	1.20188	0.394458	0.278639	0.165823	1.39251	0.820806	0.436354
0.92	0.0221895	0.0789844	0.942221	0.126072	0.74298	0.499246	1.08224	0.730118	0.124924	0.488479	0.262344	1.19709	0.370956	0.290933	0.150442	1.40583	0.803985	0.455032
0.96	0.0218888	0.079067	0.940857	0.122191	0.742176	0.503086	1.06568	0.716226	0.116274	0.485814	0.237837	1.19636	0.351085	0.300846	0.137767	1.41791	0.781171	0.463889
1	0.0218737	0.0793696	0.940567	0.119534	0.742341	0.50927	1.04683	0.702654	0.109351	0.483511	0.214514	1.1995	0.334332	0.308022	0.128837	1.42831	0.753602	0.465484
1.04	0.0216821	0.0797051	0.94093	0.11794	0.743238	0.518226	1.02559	0.688275	0.104244	0.482057	0.193316	1.2061	0.320414	0.31241	0.123206	1.43622	0.723135	0.460578
1.08	0.0210038	0.079925	0.941404	0.117485	0.744599	0.530144	1.00211	0.672905	0.100683	0.481675	0.174949	1.21555	0.308249	0.314279	0.120449	1.44142	0.691759	0.451113
1.12	0.0198067	0.0800073	0.941235	0.117492	0.746093	0.545052	0.976643	0.657681	0.0983417	0.482885	0.159967	1.2263	0.296758	0.314072	0.120178	1.44366	0.661426	0.438929
1.16	0.0181446	0.0799864	0.939923	0.11792	0.747306	0.562713	0.9497	0.642994	0.0972858	0.485054	0.14855	1.23697	0.28664	0.31238	0.121325	1.44297	0.634546	0.426636
1.2	0.016133	0.0799226	0.936969	0.11895	0.747897	0.582652	0.921826	0.629216	0.0970833	0.487891	0.140624	1.24718	0.276892	0.309921	0.12433	1.4393	0.611927	0.415208
1.24	0.0139477	0.079951	0.932692	0.12027	0.74747	0.604304	0.893883	0.617391	0.0975731	0.490982	0.135887	1.25557	0.267001	0.307284	0.127223	1.43258	0.594284	0.404544
1.28	0.0118388	0.0801663	0.926664	0.122016	0.745754	0.626889	0.866889	0.606777	0.098807	0.493811	0.133929	1.2608	0.257602	0.304932	0.129309	1.42271	0.581556	0.396139
1.32	0.0098786	0.0806282	0.918663	0.124228	0.742472	0.650167	0.841923	0.597431	0.100937	0.495984	0.134276	1.26184	0.249061	0.303208	0.130349	1.40951	0.572666	0.390069
1.36	0.00811831	0.0813096	0.909351	0.126914	0.737543	0.67303	0.820091	0.590325	0.104476	0.497191	0.136512	1.25816	0.242483	0.302223	0.13021	1.39268	0.566588	0.385349
1.4	0.00670576	0.0821139	0.899015	0.130283	0.731076	0.695093	0.802376	0.584012	0.109391	0.497078	0.140146	1.24939	0.238581	0.301871	0.128728	1.37209	0.561613	0.380727
1.44	0.00556095	0.0829225	0.888215	0.1343	0.72334	0.715239	0.789536	0.578548	0.115817	0.495651	0.144932	1.23538	0.237517	0.30194	0.125963	1.34789	0.556058	0.375516
1.48	0.00468748	0.0835587	0.877834	0.13895	0.714736	0.732885	0.781939	0.574221	0.124206	0.492745	0.150654	1.21615	0.23964	0.302142	0.12275	1.32065	0.548491	0.369409
1.52	0.00390148	0.0838887	0.868362	0.143977	0.705746	0.748071	0.779526	0.570666	0.134245	0.488584	0.15718	1.19246	0.244799	0.302236	0.119159	1.2913	0.537999	0.36223
1.56	0.002931	0.0838376	0.859987	0.149091	0.696894	0.760626	0.781937	0.568192	0.145554	0.483489	0.164477	1.16518	0.252363	0.30209	0.115769	1.26124	0.523965	0.35372
1.6	0.00192049	0.0833694	0.85312	0.154226	0.688674	0.770532	0.788303	0.567366	0.157349	0.477232	0.172507	1.13546	0.262182	0.301712	0.11353	1.23223	0.506662	0.344702
1.64	0.000904513	0.0825286	0.847822	0.158949	0.681431	0.777882	0.797565	0.568422	0.168989	0.469832	0.181215	1.10497	0.273101	0.301353	0.112758	1.20592	0.486536	0.336023
1.68	4.59576e-06	0.0814547	0.844283	0.163134	0.675292	0.783475	0.808439	0.571347	0.179499	0.461755	0.190492	1.07578	0.284386	0.301309	0.114917	1.18387	0.464722	0.327856
1.72	-0.000851049	0.0803145	0.84197	0.166646	0.670219	0.788152	0.81976	0.575939	0.187854	0.452936	0.200115	1.04979	0.29419	0.301947	0.12006	1.16716	0.442637	0.320908
1.76	-0.00164588	0.0793118	0.839979	0.169382	0.665942	0.792613	0.830464	0.582484	0.193506	0.443253	0.209703	1.02756	0.301469	0.303527	0.126999	1.15611	0.421673	0.315055
1.8	-0.00189705	0.0786104	0.838139	0.171268	0.662214	0.797878	0.839896	0.589744	0.195803	0.432614	0.2187	1.01075	0.306513	0.306167	0.136669	1.15016	0.402975	0.309961
1.84	-0.00145387	0.0783297	0.835785	0.172309	0.658619	0.803707	0.847541	0.596892	0.194407	0.421362	0.226493	1.00031	0.308536	0.309883	0.148674	1.14803	0.387439	0.305019
1.88	-0.000376976	0.0785337	0.832793	0.17261	0.654758	0.810504	0.853322	0.603099	0.189242	0.409391	0.232329	0.995956	0.307235	0.314527	0.16329	1.14771	0.375669	0.298606
1.92	0.00135662	0.0791661	0.828528	0.172374	0.650384	0.818736	0.857551	0.606768	0.180988	0.396452	0.23542	0.997608	0.303071	0.319847	0.179528	1.14688	0.367568	0.289773
1.96	0.00377991	0.0801191	0.822523	0.171945	0.645399	0.82759	0.8607	0.607321	0.170672	0.38277	0.235132	1.0051	0.296892	0.325584	0.197001	1.14342	0.362873	0.277682
2	0.0069138	0.0812137	0.815353	0.171401	0.639822	0.836575	0.863386	0.604332	0.159205	0.368901	0.23098	1.01731	0.289296	0.331622	0.215912	1.13528	0.360914	0.26185
2.04	0.0104631	0.082238	0.807232	0.171018	0.633832	0.844775	0.866147	0.597366	0.147676	0.35524	0.222761	1.03374	0.281689	0.337868	0.236207	1.12117	0.360965	0.241721
2.08	0.0141961	0.0830078	0.79844	0.171042	0.62772	0.851893	0.869242	0.587015	0.137615	0.342181	0.210621	1.05247	0.275132	0.344472	0.258333	1.10077	0.361473	0.217168
2.12	0.0182192	0.0833435	0.789171	0.171764	0.621842	0.857011	0.872592	0.574151	0.130254	0.330635	0.194964	1.07228	0.270993	0.351775	0.281745	1.07443	0.361959	0.188612
2.16	0.0221245	0.083105	0.780042	0.173213	0.616647	0.859809	0.875856	0.559614	0.12679	0.321013	0.176687	1.09325	0.269821	0.360047	0.307233	1.04343	0.361949	0.156732
2.2	0.0258053	0.0822549	0.77164	0.175154	0.612403	0.86093	0.878199	0.544897	0.127522	0.313703	0.156805	1.11405	0.27231	0.369643	0.334007	1.00975	0.360895	0.122475
2.24	0.0294257	0.0808399	0.764178	0.177626	0.609403	0.860482	0.878707	0.531734	0.132313	0.309197	0.136486	1.13355	0.279079	0.380787	0.361682	0.975904	0.359166	0.0876659
2.28	0.0329466	0.0789824	0.757952	0.180354	0.607775	0.859021	0.876869	0.520679	0.140894	0.307367	0.116896	1.15089	0.289522	0.393352	0.390837	0.944493	0.356867	0.0535529
2.32	0.0366564	0.076828	0.752656	0.183029	0.607536	0.857007	0.872256	0.512281	0.152664	0.308544	0.0991552	1.16582	0.303362	0.407044	0.41933	0.918082	0.354203	0.0229605
2.36	0.0405772	0.0746071	0.748701	0.185536	0.608589	0.855194	0.864899	0.507936	0.166371	0.312549	0.0840834	1.17776	0.31928	0.421283	0.446586	0.898577	0.351919	-0.00243657
2.4	0.0449374	0.0725748	0.746365	0.187554	0.610744	0.854219	0.855421	0.507469	0.180099	0.318616	0.0721567	1.18637	0.335947	0.435272	0.472379	0.887323	0.350378	-0.0224593
2.44	0.0498683	0.0709679	0.745169	0.189144	0.613686	0.853744	0.844729	0.510202	0.192603	0.326483	0.0635568	1.1915	0.353048	0.44818	0.495131	0.884829	0.350087	-0.0353485
2.48	0.0556276	0.0699827	0.744868	0.189932	0.617051	0.854082	0.833955	0.515915	0.203073	0.335652	0.0581251	1.19271	0.368792	0.459227	0.513589	0.890729	0.351223	-0.0417911
2.52	0.0621701	0.0697569	0.745639	0.18991	0.620402	0.855467	0.824327	0.524426	0.210381	0.345569	0.0554357	1.19029	0.382186	0.467824	0.526917	0.904096	0.353637	-0.041207

## Sheet: Statistics
Fig.	Panel	Sample size	No. of cohorts	Normality test	Test	Results
ED2	a	n=14 mice per group	5	assum to pass	Two-way repeated measures ANOVA with Sidak's multiple comparisons	PSTH onset: F(126, 1638)=19.90, df=126, p<0.0001. Sidak's multiple comparisons test at each time point: all p> 0.05.
						PSTH offset: F(126, 1638)=7.322, df=126, p<0.0001. Sidak's multiple comparisons test at each time point: p< 0.05 from 0.28. to 1.56s.
ED2	b	n=9 mice per group	5	assum to pass	Two-way repeated measures ANOVA with Sidak's multiple comparisons	PSTH onset: F(126, 1008)=11.80, df=126, p<0.0001. Sidak's multiple comparisons test at each time point: all p> 0.05.
						PSTH offset: F(126, 1008)=5.486, df=126, p<0.0001. Sidak's multiple comparisons test at each time point: all p> 0.05.
