# Supplementary material for: Transcriptionally defined amygdala subpopulations play distinct roles in innate social behaviors
Source: Nat Neurosci. 2023 Nov 9;26(12):2131–46. doi: 10.1038/s41593-023-01475-5 (PMC10689240; doi:10.1038/s41593-023-01475-5)
Supplement: Supplementary file 12 — Statistical Source Data. [file 41593_2023_1475_MOESM12_ESM.xlsx]

## Sheet: ED3f
ED3f
Animal #	BALB/c male	C57BL/6 male	C57BL/6 female	129S4/SvJae female
1	0.992687	0.399366	-0.0148571	0.2217
2	0.99948	1.92447	0.0123846	0.569124
3	1.96871	0.597545	0.177965	-0.227813
4	1.42615	0.558925	-0.276161	-0.279447
5	-0.0192799	1.64159	0.974486	1.44199
6	0.56674	0.129834	-0.465287	-0.321225
7	1.00565	0.206881	-0.492716	-0.46903

## Sheet: Statistics
Fig.	Panel	Sample size	No. of cohorts	Normality test	Test	Results
ED3	f	n=7	1	not passed: Kolmogorov-Smirnov test	Friedman test	p=0.0052. Two-stage linear step-up procedure Benjamini, Krieger and Yekutieli: q=0.4389 (BALB/c male vs C57BL/6 male), q=0.0112 (BALB/c male vs C57BL/6 female), q=0.0239 (BALB/c male vs 129S4/SvJae female), q=0.0112 (C57BL/6 male vs C57BL/6 female), q=0.0303 (C57BL/6 male vs 129S4/SvJae female), q=0.3368 (C57BL/6 female vs 129S4/SvJae female).
