# Supplementary material for: Transcriptionally defined amygdala subpopulations play distinct roles in innate social behaviors
Source: Nat Neurosci. 2023 Nov 9;26(12):2131–46. doi: 10.1038/s41593-023-01475-5 (PMC10689240; doi:10.1038/s41593-023-01475-5)
Supplement: Supplementary file 13 — Statistical Source Data. [file 41593_2023_1475_MOESM13_ESM.xlsx]

## Sheet: ED4a
ED4a
Animal #	Foxp2GCaMP naïve	Foxp2GCaMP experienced	Dbx1GCaMP experienced
1	33.1762	12.4726	4.45608
2	31.9889	34.3233	26.626
3	27.5676	12.1017	13.7573
4	41.4027	18.2142	23.175
5	19.1019	17.0919	25.8104
6	42.0594	23.0678	5.73108
7	22.4323	19.981	4.50964
8	17.7018	33.6254	12.5608
9	16.3139	27.1431	11.0125
10	43.8435	18.6121
11	32.7545	23.1765
12	36.103	19.0112
13	24.8345	25.5749
14	25.6699	10.6827
15		25.9682
16		13.0401
17		25.3045
18		27.1533
19		13.174
20		14.2343
21		20.311

## Sheet: ED4b
ED4b
Foxp2GCaMP naïve	Foxp2GCaMP experienced	Dbx1GCaMP experienced
14.3	66.6	100

## Sheet: ED4c
ED4c
Animal #	Foxp2GCaMP naïve	Foxp2GCaMP experienced	Dbx1GCaMP experienced
1	0.7218	1.56379	14.0384
2	1.0406	7.91974	4.16326
3		2.36641	16.6292
4		2.78786	9.77084
5		18.7578	14.706
6		5.56451	2.94409
7		4.79848	4.39706
8		0.871405	16.6167
9		5.81992	2.10174
10		0.467924
11		9.78035
12		5.45509
13		11.2776
14		1.67553

## Sheet: ED4d
ED4d
Animal #	Foxp2GCaMP naïve	Foxp2GCaMP experienced	Dbx1GCaMP experienced
1	6	10	42
2	4	8	21
3		9	20
4		17	15
5		13	13
6		12	14
7		10	22
8		9	40
9		30	21
10		7
11		20
12		25
13		20
14		13

## Sheet: ED4e
ED4e
Animal #	Foxp2GCaMP naïve	Foxp2GCaMP experienced	Dbx1GCaMP experienced
1	51.24	433.52	1.8
2	194.96	47.92	1054.44
3		36.16	101.24
4		307.36	157.2
5		88.4	164.08
6		98.44	124.32
7		67.24	5.36
8		1808.56	19.76
9		791.12	1183.56
10		218.6
11		963.2
12		1363.28
13		30.16
14		612.12

## Sheet: ED4f
ED4f
Animal #	Foxp2GCaMP naïve	Foxp2GCaMP experienced	Dbx1GCaMP experienced
1	29.4487	16.4593	12.7365
2	42.3637	8.18523	13.7308
3	39.2298	14.3493	8.95927
4	47.2055	16.7098	14.3269
5	23.4603	11.9175	12.9967
6	44.8205	11.5791	14.0924
7	27.3994	23.1684	13.1504
8	16.2174	11.6472	9.17828
9	16.9293	6.43281	9.95689
10	27.9629	14.8571
11	26.6287	9.25807
12	34.2696	16.3653
13	32.7435	11.4289
14	22.0065	9.00122
15		33.2682
16		26.868
17		13.3992
18		8.04585
19		7.63215
20		17.4618
21		15.4374

## Sheet: ED4g
ED4g
Animal #	Foxp2GCaMP naïve	Foxp2GCaMP experienced	Dbx1GCaMP experienced
1	1.28359	1.484	12.8093
2	2.65759	6.47085	2.92337
3	0.645374	6.00727	6.33118
4	0.159299	7.06598	3.14048
5	0.507614	7.62638	5.15649
6	4.48504	7.08213	2.64024
7	4.87805	10.3724	9.35336
8	6.78551	10.1312	3.54578
9	5.33209	0.698216	2.71173
10		0.0392501
11		4.34513
12		0.0535834
13		3.39861
14		6.01768
15		0.421653
16		6.62034
17		6.97259
18		2.25528
19		3.46384

## Sheet: ED4h
ED4h
Animal #	Foxp2GCaMP naïve	Foxp2GCaMP experienced	Dbx1GCaMP experienced
1	4	7	18
2	7	41	22
3	2	47	36
4	1	65	38
5	1	66	96
6	10	49	21
7	6	48	124
8	9	98	62
9	9	4	36
10		1
11		40
12		1
13		44
14		92
15		1
16		103
17		96
18		7
19		18

## Sheet: ED4i
ED4i
Animal #	Foxp2GCaMP naïve	Foxp2GCaMP experienced	Dbx1GCaMP experienced
1	205	80.2	2.48
2	167.48	60.16	64.16
3	461.6	72.88	135.24
4	290.64	30.24	41.08
5	196.92	87.6	318.08
6	83.56	27.88	54.4
7	302.12	269.48	52.88
8	23.52	57.44	86.16
9	21.8	10.84	112.12
10		77.96
11		60
12		1479.12
13		400.8
14		52.28
15		571.84
16		100.32
17		202.8
18		91.44
19		64.16

## Sheet: ED4j
ED4j
Animal #	Foxp2GCaMP naïve	Foxp2GCaMP experienced	Dbx1GCaMP experienced
1	1.87191	10.5582	12.2072
2	1.02733	12.9417	12.2644
3	3.10352	13.6719	21.5442
4	0.583809	6.21533	10.6214
5	0.735151	1.82345	14.5344
6		11.5545	20.4473
7		10.5674	15.9934
8		24.018	17.9265
9		3.74269	5.06745
10		5.88444
11		0.348292
12		6.36115
13		16.804
14		10.422
15		14.1183
16		8.57367
17		10.4096

[truncated: 4 more sheets: ED4k, ED4l, ED4m, Statistics]
