# Supplementary material for: Transcriptionally defined amygdala subpopulations play distinct roles in innate social behaviors
Source: Nat Neurosci. 2023 Nov 9;26(12):2131–46. doi: 10.1038/s41593-023-01475-5 (PMC10689240; doi:10.1038/s41593-023-01475-5)
Supplement: Supplementary file 14 — Statistical Source Data. [file 41593_2023_1475_MOESM14_ESM.xlsx]

## Sheet: ED5a
ED5a
	Foxp2cre surgery									Foxp2cre non-surgery
Male	18.9303	11.4175	19.1719	9.6463	7.2185	7.37841	19.1508	27.8641	37.4657	18.5821	19.8568	7.7247	26.5305	24.897	21.0994
Female	13.6167	23.5622	42.3646	18.4094	34.7942	3.42809	27.8271	34.4513	23.6327	47.1038	13.9533	28.3909	54.8939	40.4616	16.3148
Pup	15.8028	7.03626	22.9483	11.2823	8.10759	10.2015	14.5726	18.5407	18.9031	11.9065	3.8014	6.2928	2.8613	8.2443	6.9833

## Sheet: Statistics
Fig.	Panel	Sample size	No. of cohorts	Normality test	Test	Results
ED5	a	n=9 (Foxp2 P25 surgery group), n=6 (Foxp2 P25 non-surgery group)	Foxp2 surgery: 6, Foxp2 non-surgery: 2	passed: Kolmogorov-Smirnov test	Two-way repeated-measures ANOVA with Sidak's multiple comparisons	F(2, 26)= 3.371, df=2, p=0.0499 (interaction term). Sidak's multiple comparisons test: p=0.9663 (investigation male), p=0.2699 (investigation female), p=0.4113 (investigation pup).
