# Supplementary material for: Transcriptionally defined amygdala subpopulations play distinct roles in innate social behaviors
Source: Nat Neurosci. 2023 Nov 9;26(12):2131–46. doi: 10.1038/s41593-023-01475-5 (PMC10689240; doi:10.1038/s41593-023-01475-5)
Supplement: Supplementary file 15 — Statistical Source Data. [file 41593_2023_1475_MOESM15_ESM.xlsx]

## Sheet: ED6a
ED6a
	Saline										CNO
hM3Dq	5	164.88	600	600	600	173.96	600	26.48	31.88	600	266.96	155.08	56.28	95.84	12.64	58.6	591.68	12.88	15.8	124.88
mCherry	601.76	602.12	620.92	608.28	141.84	241.84	610.76	554.52			333.64	604.76	63.56	607.08	24.04	610.16	616.8	339.92

## Sheet: ED6b
ED6b
Animal #	SAL - Day 1	CNO - Day 2	SAL - Day 3
1	0	13.9816	9.1512
2	0	18.3525	6.0638
3	0	13.1395	0
4	0	9.2615	2.5082
5	1.5903	9.0242	3.9885
6	0	0.9172	0
7	0.4189	12.7713	4.815
8	3.4903	7.5824	2.7234
9	0	5.0988	3.5891

## Sheet: ED6c
ED6c
	Saline								CNO
hM3Dq	1.53482	1.31843	1.59445	1.75925	1.22608	2.02035	1.30393		1.3375	1.3435	1.5185	1.648	0.9744	2.0939	1.2065
mCherry	1.5729	1.2978	1.3324	1.3421	1.8044	1.0204	1.8085	0.9953	1.22173	1.64208	1.13359	0.558905	2.06624	1.48452	1.18657	1.31954

## Sheet: ED6e
ED6e
	Saline										CNO
hM3Dq	237.32	215.92	91.6	83.64	0	70.4	232.32	82.04	119.96	249.52	154.72	220.8	37.88	15.32	182.2	42.16	181.28	168.96	151.52	228.12
mCherry	153.4	78.84	69.32	147.44	231.12	92.32	67.4	263.32			257.48	80.52	93.08	147.92	147.76	62.36	74.08	198.48

## Sheet: ED6g
ED6g
	Saline										CNO
hM3Dq	24.4379	29.931	26.3975	35.0777	19.7619	20.1878	19.9397	28.0718	35.557	29.676	31.1462	14.3167	22.183	31.3041	24.145	23.507	19.9004	31.0499	39.0832	30.8578
mCherry	20.7333	19.1873	35.3318	25.1265	9.1633	29.8675	19.203	15.9664			26.1958	11.0833	17.7677	23.3152	19.7553	16.6867	17.8604	33.4175

## Sheet: ED6h
ED6h
	Saline										CNO
hM3Dq	59.68	164.88	112.72	64.8	72.96	172.28	61	80.76	114.12	265.48	108.48	41.32	64.72	95.84	69.36	105.84	120.76	170.48	163.32	203.56
mCherry	131.6	151.44	204.24	369.48	11.16	306.36	45.4	615.04			45.52	82.2	46.84	70.36	108.36	34.6	153.8	602.32

## Sheet: ED6i
ED6i
	Saline										CNO
hM3Dq	20.6424	5.0962	14.8297	13.4146	11.6703	7.7691	10.5367	10.7856	5.3932	3.2537	14.9144	16.8408	12.8648	7.4146	0.85	5.6049	4.9541	3.3527	7.7487	7.1871
mCherry	8.0692	5.713	2.7433	0.9083	19.7559	0.8266	12.4789	0			4.3233	4.7744	11.1614	9.7119	12.9359	12.5568	6.8639	0

## Sheet: ED6j
ED6j
	Saline										CNO
hM3Dq	39	7	26	20	19	16	26	30	18	6	23	25	34	16	4	19	4	7	23	15
mCherry	20.3421	19.2405	21	14	8	2	4	35	32	0	16	9	29	20	27	23	23	0

## Sheet: ED6k
ED6k
	Saline										CNO
hM3Dq	22.4385	18.2259	16.0331	14.7012	29.4915	13.8701	18.6685	15.6377	20.0983	16.7875	7.7931	28.932	24.591	23.0569	0	24.0008	2.8069	0	17.7227	15.1793
mCherry	20.3421	19.2405	5.5262	0	3.2821	0	0	0			12.4639	13.6253	16.256	8.0189	6.2314	13.7129	14.3571	0

## Sheet: ED6l
ED6l
	Saline										CNO
hM3Dq	20	6	13	10	9	11	6	14	12	6	6	19	18	10	0	19	1	0	11	9
mCherry	13	10	4	0	3	0	0	0			5	6	16	13	9	12	8	0

[truncated: 7 more sheets: ED6n, ED6o, ED6p, ED6q, ED6r, ED6s, Statistics]
