# Supplementary material for: Transcriptionally defined amygdala subpopulations play distinct roles in innate social behaviors
Source: Nat Neurosci. 2023 Nov 9;26(12):2131–46. doi: 10.1038/s41593-023-01475-5 (PMC10689240; doi:10.1038/s41593-023-01475-5)
Supplement: Supplementary file 16 — Statistical Source Data. [file 41593_2023_1475_MOESM16_ESM.xlsx]

## Sheet: ED7a
ED7a
Animal #	Foxp2cre	Dbx1cre;LSL-FlpO
1	11.8924	35.3009
2	35.3824	46.455
3	46.5094	44.0999
4	8.9953	41.8636
5	17.3968	8.8195
6	19.0364	24.5924
7	20.4117	19.2784
8	25.5602	22.8959
9	18.4107	22.5108
10	31.7313	27.4065
11	5.5371	17.2107
12	10.9878	37.2867
13	25.0596	21.7171
14	18.9058	24.1303
15	24.5146	26.3888
16	33.663	22.1586
17	21.1107	14.2942
18	7.401	13.0207

## Sheet: ED7b
ED7b
Foxp2cre	Dbx1cre;LSL-FlpO
33.3	66.6

## Sheet: ED7c
ED7c
Animal #	Foxp2cre	Dbx1cre;LSL-FlpO
1	7.9722	1.3941
2	0	0
3	0	0
4	0	0
5	0	2.9529
6	1.5903	0.747
7	0	8.5522
8	0.4189	5.0814
9	3.4903	12.7459
10	0	0
11	0	1.8613
12	0	0
13	0	4.193
14	0	1.135
15	4.0148	2.4623
16	0	1.0596
17	0.2971	0
18	0	0.7153

## Sheet: ED7d
ED7d
Animal #	Foxp2cre	Dbx1cre;LSL-FlpO
1	5	196
2	173.96	55.8
3	26.48	119.72
4	31.88	63.68
5	141.84	257.28
6	610.76	152.92
7		216.56
8		89.48
9		18.04
10		181.16
11		137.6
12		81.08

## Sheet: ED7e
ED7e
Animal #	Foxp2cre	Dbx1cre;LSL-FlpO
1	17	11
2	8	0
3	0	0
4	0	0
5	0	31
6	7	2
7	0	21
8	9	9
9	13	14
10	0	0
11	0	11
12	0	0
13	0	24
14	0	1
15	12	13
16	0	6
17	3	0
18	0	4

## Sheet: Statistics
Fig.	Panel	Sample size	No. of cohorts	Normality test	Test	Results
ED7	a	n=18 in Foxp2 group, n=18 in Dbx1 group	Foxp2: 5, Dbx1: 4	passed: Kolmogorov-Smirnov test	Two-tailed unpaired t-test	p=0.1883, t=1.343, df=34.
ED7	b	n=18 in Foxp2 group, n=18 in Dbx1 group	Foxp2: 5, Dbx1: 4	NA	Two-tailed Chi-square test	Chi square=4, df=1, p=0.0455.
ED7	c	n=18 in Foxp2 group, n=18 in Dbx1 group	Foxp2: 5, Dbx1: 4	not passed: Kolmogorov-Smirnov test	Two-tailed Mann Whitney test	p=0.0465.
ED7	d	n=6 in Foxp2 group, n=12 in Dbx1 group. Only animals that attacked are included.	Foxp2: 5, Dbx1: 4	passed: Kolmogorov-Smirnov test	Two-tailed unpaired t-test	p=0.6349, t=0.4841, df=16.
ED7	e	n=18 in Foxp2 group, n=18 in Dbx1 group	Foxp2: 5, Dbx1: 4	not passed: Kolmogorov-Smirnov test	Two-tailed Mann Whitney test	p=0.1035.
