# Supplementary material for: Transcriptionally defined amygdala subpopulations play distinct roles in innate social behaviors
Source: Nat Neurosci. 2023 Nov 9;26(12):2131–46. doi: 10.1038/s41593-023-01475-5 (PMC10689240; doi:10.1038/s41593-023-01475-5)
Supplement: Supplementary file 17 — Statistical Source Data. [file 41593_2023_1475_MOESM17_ESM.xlsx]

## Sheet: ED8a
ED8a
	Saline						CNO
hM3Dq	196	55.8	119.72	63.68	257.28	152.92	21.92	43.32	192.72	49.88	40	63.04
mCherry	216.56	89.48	18.04	181.16	137.6	81.08	104.6	28.96	40.36	9.64	41.12	20.88

## Sheet: ED8b
ED8b
	Saline										CNO
hM3Dq	1.7156	1.5613	0.7464	1.0835	1.2579	1.4555	1.348	1.2303	1.193	0.7824	1.8731	1.2166	1.4794	1.2728	1.442	1.4189	0.8357	0.9131	0.9591	1.3678
mCherry	0.8166	1.8582	1.7662	2.2784	1.9644	1.3149	1.9763	1.3879			1.4917	1.5965	0.9689	1.1894	0.8809	1.4579	1.9109	2.0616

## Sheet: ED8d
ED8d
	Saline										CNO
hM3Dq	150	155.04	136.4	166.8	176.72	247.44	158.16	191.8	181.24	93.96	203.2	112.44	238.24	225.4	132.44	216.72	130.04	167.48	188.36	80.28
mCherry	188.76	235.84	102.24	238.2	86.88	205.16	46.64	77.8			157.56	158.04	127.32	257.56	233.2	231.56	34.72	132.64

## Sheet: ED8f
ED8f
	Saline										CNO
hM3Dq	15.736	17.916	33.5598	40.2584	29.3978	36.3771	25.6116	36.5773	29.6501	24.832	39.5675	14.9116	28.9165	47.7002	39.6347	19.8695	69.2283	35.6808	24.6691	36.5339
mCherry	49.803	29.8736	22.1848	35.1409	16.8604	21.3389	10.22	16.9096			25.351	21.7798	6.9731	31.5776	47.4006	15.5032	18.074	24.8826

## Sheet: ED8g
ED8g
	Saline										CNO
hM3Dq	59.2	645.68	128.96	150.36	607.8	75.2	26.72	255.84	42.68	68.8	49.48	597.12	130.96	652.24	617.64	625.28	238.6	93.56	69.52	57.48
mCherry	368.28	68.68	73.44	562.6	69.2	118.68	601.84	10.04			139.84	60.2	23.92	150.76	51.04	39.96	244.56	12.52

## Sheet: ED8h
ED8h
	Saline										CNO
hM3Dq	15.9393	0	8.6225	4.6036	0	15.24	13.8169	3.0725	2.4348	9.5204	2.046	0	7.9623	0	0	0	1.4497	3.9073	2.5316	0.9427
mCherry	0.2233	12.1014	8.3498	1.6431	2.3827	9.9733	0	20.3952			5.9816	4.5522	8.6424	13.3981	1.1169	9.0964	5.2826	1.7792

## Sheet: ED8i
ED8i
	Saline										CNO
hM3Dq	24	0	17	9	0	19	25	4	6	14	5	0	16	0	0	0	4	7	13	4
mCherry	1	20	15	4	6	24	0	33			10	7	14	16	4	23	13	4

## Sheet: ED8j
ED8j
	Saline										CNO
hM3Dq	5.635	0	16.1103	0	0	0	1.7418	3.4175	0	9.942	0	0	16.0706	0	0	0	0	3.2935	0	0
mCherry	0	0.9561	28.9901	1.3768	5.5054	28.86	0	14.0978			0.5713	12.5216	22.5752	5.4184	0	20.7755	16.1573	0

## Sheet: ED8k
ED8k
	Saline										CNO
hM3Dq	5	0	10	0	0	0	2	2	0	2	0	0	10	0	0	0	0	2	0	0
mCherry	0	2	12	2	4	17	0	6			1	4	8	3	0	22	8	6

## Sheet: ED8m
ED8m
	Saline									CNO
hM4Di	18.3592	24.1915	21.1458	31.9684	18.7057	29.8576	18.1289	20.2306	24.4102	15.356	40.8413	13.103	31.586	23.4583	20.8147	10.2291	20.6573	18.7984
mCherry	16.629	10.4409	21.7044	23.1306	26.0714	16.8375	10.872	23.8384		26.3798	14.6297	11.7538	19.6201	18.1374	30.0698	8.8268	30.3512

[truncated: 6 more sheets: ED8n, ED8o, ED8p, ED8q, ED8r, Statistics]
